# Supplementary material for: Comparative Transcriptome and Sugar Metabolism Analysis Reveal Regulatory Networks During Bud Dormancy Release in Prunus mume
Source: Plants (Basel). 2026 Apr 30;15(9):1379. doi: 10.3390/plants15091379 (PMC13164620; doi:10.3390/plants15091379)
Supplement: Supplementary file 1 [file plants-15-01379-s001.zip]

Archive with 8 entries (8 files):
- Figure S1.tif
- Figure S2.tif
- Figure S3.tif
- Figure S4.tif
- Figure S5.tif
- Figure S6.tif
- Figure S7.tif
- supplemnetary table.xlsx
