# Supplementary material for: Comparative Transcriptome and Sugar Metabolism Analysis Reveal Regulatory Networks During Bud Dormancy Release in Prunus mume
Source: Plants (Basel). 2026 Apr 30;15(9):1379. doi: 10.3390/plants15091379 (PMC13164620; doi:10.3390/plants15091379)
Supplement: Supplementary file 1 [file plants-15-01379-s001.zip › supplemnetary table.xlsx]

## Sheet: Table S1
Table S1. List of primers used for quantitative real-time PCR (qRT-PCR) analysis.
Gene	Sequence	Product(bp)
PmCWINV1-F	GGCAAAACGAACCAAACAGGA	117
PmCWINV1-R	AGGGCATTCCCACATTCCAG
PmHXK3-F	GCACAAACTTCAGGGTGCTG	196
PmHXK3-R	TTTGTACCGGTCGGAAGGTG
PmAMY1-2-F	CTCTACCACTCTTGCAGCCG	172
PmAMY1-2-R	AGAGCAACACCCACTTCAGG
PmFRK4-F	GGAAGGACGGTGAAAGGGAG	191
PmFRK4-R	AATACCGGCATCCTTAGCGG
PmSUS6-F	GGCCTTGAAGCGATCGGATA	103
PmSUS6-R	CCCCATTGCAACAAACCTGG
PmCWINV4-F	GATGCCGGTATGAACGCAAC	188
PmCWINV4-R	CACATACCCGTATGGGGAGC

## Sheet: Table S2
Table S2 Full-length CDS sequences of genes related to carbohydrate metabolism
Gene	CDS_sequence	Name
Pm012940	ATGGCCATCTCCTCTCCCTTGCTATACTGCTTTCTTTCTCTTTGGCTAGG CCATGCTGTTCATCAGCTTGAAGCTTCCCACCAAGTTTACAGAAACCTTC CAACTTATTCCCAGTTAACTTCTTCACATCATCACCCAGTTAATGAACCT TACAGAACTGGTTATCATTTCCAGCCTCCCAAGAATTGGATCAATGATCC TAATGGACCACTGATTTACAAGGGAATTTATCATTTCTTCTATCAATACA ACCCCTTAGATGTAGTTTGGGGAAACATTGTCTGGGCCCATTCCACATCA ACTGATCTTGTTAACTGGACCCCACATGATGCTGCTATCTACCCATCACA GCCGTCAGACATCAACGGCTGTTGGTCGGGTTCCGCCACGAT…	PmCWINV1
Pm021320	ATGAAATCTCCAACTACTTCTCTCTTCTATCTCCTACTCTGTATCAATCT CCTGCCCAACTTCACTGCTTCCCAAATCCTTTTTCAGGGGTTCAATTGGG AATCATGGAAGAAGGAAGGAGGATGGTACAACTCTTTAAGGAAGTCCGTA CCTGAACTAGCTTCTTCTGGAATTACGCATGTTTGGCTTCCTCCACCTTC TCAGGCTGCTTCAGATGAAGGATACTTGCCTGGAAGGCTCTATGATCTCA GCGCATCAAAATATGGAAGCCAAGATGAACTGAAGTCGTTGATAAGCGCC TTCCATGGTAGTGGGATACAGGCTGTGGCAGATATAGTTATAAACCACAG AACTGCAGAGAAACAAGATGAGAGAGGAATATGGTGCCTCTT…	PmAMY1-2
Pm022802	ATGGCGAATTCAGAGAGCCCATTGATTGTAGCTTTTGGAGAGATGCTCAT CGACTTTGTGCCCGACACTGCAGGAGTTTCGCTGGCTGAGTCCACGGGCT TCCTCAAGGCCCCCGGTGGTGCCCCTGCCAATGTGGCTTGTGCCATCACC AAGCTTGGTGGTAAATCGGCTTTCGTTGGAAAGGTTGGAGATGACGAGTT CGGGCACATGCTGATCAACATATTGAAGAAGAATGGGGTGAACGCCGAGG GAGTGTGCGTCGATACGCATGCTAGAACGGCGTTGGCGTTTGTGACCTTA AGGAAGGACGGTGAAAGGGAGTTCATGTTCTACAGGAACCCTAGTGCTGA CATGTTGCTAAAGGATTCAGAGCTAAACATGCCTCTTATTAA…	PmFRK4
Pm025246	ATGGCTTCTACCCCGGCCTTGAAGCGATCGGATACGATTGCAGAAACCAT GCCAGACGCACTGAGACAGAGCCGCTACCACATGAAGAAATGTTTTGCCA GGTTTGTTGCAATGGGGAAAAGGTTAATGAAGATGCAGCATGTAATGGAG GAGTTGGAAAAATCAATAGAAGACAAGCATGAAAGAAGCAAGGTCTTGGA GGGATTACTTGGTTACATCATCAGCTCCACTCAGGAGGCGGCTGTTGTTC CACCGTATGTTGCTTTTGCGGTAAGACCGAATCCTGGTTTCTGGGAATTT GTGAAGGTGAATGCTGATGATCTAGCAGTGGATGGCATCACTGCTTCCGA ATACTTGAAGTTCAAAGAAATGATATTCGACGAGAACTGGGC…	PmSUS6
Pm028071	ATGTACTTTGGCGGTCTGTACCACTTGTTCTATCAGTACAATCCCAAAGG TGCGGTTTGGGGCAACATTGTTTGGGCCCATTCAGTGTCCATGGATATGA TCAATTGGGAAGCCCTTGAGCCTGCAATATACCCATCCAAGCCCTTTGAC ATAAATGGATGTTGGTCCGGATCGGCCACTATTCTCCCTGGCAACAAGCC CATTATCCTCTACACTGGAATCGACCCCCAAAACCGTCAGGTCCAAAACT ACGCCATCCCGGCAAACTCATCCGACCAGTACCTCCGCAAATGGATCAAG CCCGATAACAACCCTCTAGTGGTCCCAGATGCCGGTATGAACGCAACCGC ATTCCGTGACCCGACAACAGCTTGGTGGATCGATGGGCACTG…	PmCWINV4
Pm006218	ATGTCCATGCCTCGCTTTAGGATGGCCGTCCGATCTGCTGCCGTTTCTGT CACTCCGCTGTTGACCAAGCTACACAACGACTCTGCCACTCCTTTGCCCC TCCTGCGCCACGTGGCAGACGCCATGGCCGCCGATATGCGAGCCGGGCTT GCTGTGGAAGGTGGGAGTGACCTCAAGATGATACTCAGCTATGTTGACAG CCTCCCAAGCGGGAATGAGGAGGGGTTGTTTTATGCACTGGATCTTGGAG GCACAAACTTCAGGGTGCTGAGGGTACAACTAGGCGGCAAACAGGAGCGT GTGATTGCCACCGAATTCGACCAAGTTTCGATTCCTAAAGAGCTTATGTT TGGCACGTCAGAGCAACTGTTTGATTTCATTGCTTCTGGGCT…	PmHXK3

## Sheet: Table S3
Table S3 Comparative analysis of gene expression profiles in two Prunus mume cultivars during dormancy release
Geneid	CTGF-D2-1	CTGF-D2-2	CTGF-D2-3	CTGF-D3-1	CTGF-D3-2	CTGF-D3-3	CTGF-D4-1	CTGF-D4-2	CTGF-D4-3	SCJ-D2-1	SCJ-D2-2	SCJ-D2-3	SCJ-D3-1	SCJ-D3-2	SCJ-D3-3	SCJ-D4-1	SCJ-D4-2	SCJ-D4-3	SCJ-D5-1	SCJ-D5-2	SCJ-D5-3	SCJ-D6-1	SCJ-D6-2	SCJ-D6-3
Pm000010	15.47	20.53	19.89	37.84	33.68	42.59	62.91	59.98	64.59	20.49	19.47	16.59	16.29	21.71	24.45	20.04	20.495	20.95	109.15	98.29	120.01	24.66	14.63	14.18
Pm000027	9.12	6.79	7.65	15.25	15.59	14.39	33	28.33	28.94	10.26	11.18	14.05	21.81	38.9	20.93	16.02	19.32	22.62	36.7	43.2	30.2	39.75	54.27	46.65
Pm000028	31.67	33.59	37.07	4.03	4.59	7.35	1.02	0.35	0.51	32.53	34.83	26.06	27.88	19.49	17.71	15.21	12.28	9.35	2.01	2.62	1.4	0.04	0.19	0.28
Pm000030	2.82	2.49	2.45	1.86	2.73	2.36	7.57	5.04	5.56	2.16	2.75	2.59	2.53	3.16	3.01	3.82	2.99	2.16	6.82	5.84	7.8	8.54	7.91	9.71
Pm000051	0	0.12	0.26	0.16	0	0.05	11.86	8.19	3.22	0.12	0.13	0.39	0.32	0.14	0	0	0.015	0.03	2.86	2.57	3.15	434.49	507.91	416.37
Pm000063	189.18	150.39	139.18	89.08	102.2	99.17	122.92	124.23	113.34	96.07	111.5	117.38	46.55	47.04	51.78	83.56	83.255	82.95	124.415	121.07	127.76	163.11	157.38	145.77
Pm000069	1.29	1.03	1.32	3.37	3.45	3.32	2.88	2.41	2.52	2.18	1.3	1.66	2.01	1.7	1.9	2.33	2.315	2.3	1.88	2.12	1.64	0.21	0.41	0.41
Pm000082	256.24	236.45	250.02	475	545.03	621.99	1219.55	1062.76	1391.38	196.78	224.72	203.82	151.26	182.4	194.88	234.2	201.05	167.9	755.725	696.6	814.85	241.41	620.12	408.31
Pm000098	80.59	96.89	80.8	71.36	74.58	75.9	76.09	71.65	87.58	136.13	150.82	104.37	81.55	109.8	118.69	128.94	102.45	75.96	93.815	95.7	91.93	17.66	20.09	14.07
Pm000101	13.15	14	16.94	2.03	1.52	2.94	44.94	41.62	29.84	10.8	10.8	8.38	8.74	3.55	5.2	4.15	3.615	3.08	48.675	39.16	58.19	50.38	41.69	52.5
Pm000105	4.08	4.29	5.95	1.04	1.77	2.21	5.23	5.41	3.87	7.59	8.63	9.85	11.82	10.14	9.72	11.41	10.375	9.34	4.07	3.93	4.21	5.63	1.16	3.53
Pm000108	14.72	11.77	10.26	10.57	9.37	7.13	31.21	23.71	25.89	5.59	7.61	4.56	8.45	5.41	4.91	7.58	5.535	3.49	33.9	30.6	37.2	48.22	56.48	49.02
Pm000109	30.06	39.02	42.89	41.24	40.9	45.63	34.54	33.44	47.65	15.93	22.94	20.18	12.41	12.5	15.33	19.25	17.205	15.16	25.915	23.89	27.94	2.07	3.42	2.66
Pm000115	40.66	37.64	39.35	44.36	43.55	43.99	17.47	18.88	21.36	28.47	29.85	26.08	15.88	11.59	15.33	29.36	26.485	23.61	19.845	20.92	18.77	5.03	5.48	4.22
Pm000124	7.03	7.05	8.36	3.71	3.25	3.77	3.03	2.63	4.02	4.3	4.09	4.03	3.8	3.37	2.73	3.34	3.565	3.79	12.87	13.33	12.41	28.19	18.43	34.26
Pm000132	1.23	0.86	0.65	4.75	3.25	3.63	13	11.38	10.37	1.77	1.94	1.67	3.7	2.17	1.86	1.88	2.105	2.33	7.64	7.36	7.92	1.08	3.09	2.47
Pm000143	14.53	14.75	15.84	8.9	13.38	10.78	4.16	6.79	8.56	11.22	12.06	11.1	15.6	18.56	19.31	12.73	12.8	12.87	8.525	8.33	8.72	1.47	3.19	0.86
Pm000144	4.01	5.6	5.67	2.49	2.73	2.68	1.69	2.59	2.03	7.01	7.4	8.7	6.97	6.1	5.76	6.08	6.07	6.06	2.205	1.99	2.42	1.48	1.22	1.21
Pm000146	1.04	0.75	0.99	0.75	0.71	1.44	2.31	2.97	2.29	0.39	0.56	0.77	0.77	1.19	0.95	1.02	1.305	1.59	5.225	4.29	6.16	1.15	0.71	1.04
Pm000150	10.77	10.64	11.29	16.17	12.69	14.33	9.73	13.63	11.7	10.68	9.88	11.09	8.07	8.14	8.22	9.41	10.04	10.67	8.16	8.73	7.59	16.73	23.55	23.93
Pm000161	127.35	126.44	132.29	397.08	329.61	315.02	704.36	804.75	680.58	155.91	163.84	171.06	187.42	116.65	117.75	162.44	195.635	228.83	195.91	180.08	211.74	25.77	15.81	30.37
Pm000163	73	62.49	64.96	21.47	16.83	21.43	36.46	33.92	22.67	40	34.5	42.41	39.21	26.31	22.55	24.97	29.35	33.73	45.63	52.97	38.29	254.7	208.3	208.99
Pm000164	2.9	3.45	3.7	7.01	5.79	4.78	2.81	4.18	3.7	2.1	1.85	2.52	1.15	1.13	0.89	0.86	1.51	2.16	7.07	7.51	6.63	9.43	9.45	10.84
Pm000176	0.8	1.37	1.78	0.31	0.45	0.4	0	0.03	0.03	4.95	4.94	4.78	4.9	2.26	2.97	5.45	4.92	4.39	0.525	0.53	0.52	0.22	0.13	0.1
Pm000190	4.19	2.96	5.2	12.07	12.05	9.94	10.01	11.66	11.17	4.95	6.72	7.36	3.8	2.77	4.4	7.87	9.535	11.2	7.55	7.32	7.78	1.11	1.12	1.31
Pm000192	0.82	0.65	1.06	0.41	0.19	0.18	3.7	4.89	3.51	1.25	1.22	1.63	7.06	6.34	3.9	2.35	4.12	5.89	6.135	6.9	5.37	24.04	4.47	23.1
Pm000193	11.37	6.82	8.85	2.35	2.34	2.05	0.89	0.37	1.39	6.5	7.02	10.93	1.44	1.51	1.54	1.4	1.295	1.19	1.665	2.38	0.95	1.92	1.22	0.88
Pm000199	26.4	25.4	22.76	27.84	26.79	26.41	19.38	18.52	19.57	16.23	19.84	18.37	16.58	17.24	18.69	26.92	24.725	22.53	17.7	16.29	19.11	36.42	39.41	45.71
Pm000213	56.14	47.01	44.72	5.38	4.43	7.54	9.72	5.31	4.73	98.24	116	99.62	75.8	75.03	66.23	60.96	54.01	47.06	16.32	16.69	15.95	46.76	23.07	43.27
Pm000221	60.17	58.55	77.02	40.27	43.21	53.1	93.67	84.75	103.8	80.39	69.08	61.2	83.38	93.05	90.4	73.6	78.745	83.89	128.145	110.5	145.79	275.89	248.48	255.22
Pm000225	8.58	8.49	9.2	35.71	35.7	33.16	23.27	19.35	17.45	2.15	2.76	3.1	1.83	3.16	1.99	4.43	5.025	5.62	10.38	10.65	10.11	99.17	104.61	101.32
Pm000228	24.05	21.74	25.69	35.66	33.95	35.18	28.25	36.3	43.07	15.81	15.54	22.54	14.73	14.81	12.03	24.07	36.28	48.49	17.46	18.05	16.87	1.76	3.78	4.08
Pm000229	52.54	52.29	49.78	88	88.62	79.15	69.03	70.99	74	39.12	40.74	43.26	35.22	32.4	30.16	57.03	56.47	55.91	48.67	51.95	45.39	6.96	6.98	10.01
Pm000238	1.58	0.94	1.5	3.58	5.73	3.99	11.9	10.26	11.9	3.4	3.86	3.87	6.47	10.74	11.89	4.81	6.235	7.66	22.7	27.93	17.47	22.08	34.73	28.69
Pm000243	6.88	5.88	6.36	1.16	1.1	2.09	31.66	29.93	29.56	3.19	3.74	1.31	6.32	19.51	10.41	7.65	9.42	11.19	46.345	36.89	55.8	296.58	139.1	238.6
Pm000253	0.67	1.8	2.26	1.26	0.68	1.8	16.4	21.78	24.19	3.63	3.82	1.81	15.43	35.03	44.85	16.85	18.27	19.69	74.745	87.28	62.21	399.76	185.67	368.01
Pm000258	113.16	127.82	120.3	55.52	63.74	59.79	92.02	94.89	90.43	113.45	109.23	90.83	47.8	54.39	44.65	151.24	124.07	96.9	58.2	57.25	59.15	105.52	111.31	91.58
Pm000260	19.48	19.71	17.57	9.43	9.23	12.62	10.58	6.98	10.18	29.74	29.65	27.18	48.65	55.23	58.35	23.13	21.6	20.07	22.51	22.9	22.12	12.11	14.31	13.45
Pm000263	41.1	35.74	33.38	17.76	14.81	16.05	25.05	23.96	20.02	50.68	49.51	48.8	54.02	52.69	56.86	37.17	49.73	62.29	68.15	76.95	59.35	228.86	178.4	173.41
Pm000264	2.01	2.96	1.95	3.45	4.17	3.14	1.95	2.28	2.2	2.18	2.29	2.11	2.54	1.72	2.9	4.27	5.175	6.08	11.17	11.05	11.29	20.6	8.82	14.57
Pm000272	7.85	8.51	8.88	9.92	10.53	8.43	3.2	3.98	4.62	8.95	9.45	7.82	8.11	9.81	8.17	11.99	11.975	11.96	5.885	6.02	5.75	2.13	2.79	3.04
Pm000278	12.79	13.62	12.58	43.84	34.75	41.24	43.12	38.93	43	8.62	8.32	10.18	31.46	34.96	36.96	32.1	32.195	32.29	59.56	59.63	59.49	226.19	53.63	158.96
Pm000294	0.24	0.22	0.08	0.35	0.13	0.23	1.05	0.8	0.72	0.05	0.09	0.12	0.13	0.12	0.11	0.1	0.225	0.35	1.335	1.23	1.44	0.36	0.33	0.26
Pm000306	0.07	0	0	0.3	0.22	0.26	1.63	1.51	0.85	0.4	0.27	0.27	0.21	0.35	0.54	0.22	0.345	0.47	1.19	1.23	1.15	0.63	0.42	0.66
Pm000317	49.14	43.58	53.4	36.26	33.88	38.6	22.01	21.64	25.05	23.93	19.22	19.44	27.52	13.28	15.27	24.01	21.32	18.63	14.3	15.11	13.49	42.3	32.28	48.48
Pm000320	0.99	0.29	0.49	7.93	5.88	6.12	0.28	0.07	1.1	0.81	0.24	0.47	0.64	0.59	0.28	0.9	1.195	1.49	2.585	3.41	1.76	0.08	0.24	0.35
Pm000324	2.71	2.32	1.39	1.6	1.35	1.77	7.46	8.18	9	18.6	17.34	16.58	31.68	35.72	35.43	8.51	9.17	9.83	9.45	10.34	8.56	3.15	6.28	5.45
Pm000325	3.48	3.56	2.77	1.91	1.71	1.69	0.91	1.31	0.96	2.44	2.5	1.96	2.68	1.95	2.2	2.52	2.355	2.19	1.36	1.46	1.26	0.48	0.18	0.39
Pm000335	91.26	95.63	98.27	80.24	93.53	104.09	46.38	44.16	60.91	94.21	98.65	74.98	94.83	105.86	120.68	42.17	41.87	41.57	86.445	74.87	98.02	8.18	14.18	11.1
Pm000337	0.3	0.13	0.31	0.65	0.28	0.44	11.33	11.46	9.49	0.35	0.17	0.4	0.13	0.2	0.13	0.39	0.455	0.52	6.14	2.63	9.65	21.65	9.96	14.05
Pm000338	58.7	52.62	50.6	41.49	39.4	41.01	48.33	54.64	41.21	51.84	52.2	61.99	47.45	37.83	42.82	31.93	37.505	43.08	44.505	46.01	43	91.84	105.85	63.27
Pm000344	2.81	2.98	2.9	16.62	13.15	13.49	38.15	39.69	34.65	4.24	3.14	3.65	3.44	3.63	3.88	4.24	5.755	7.27	29.745	30.62	28.87	5.72	8.6	10.85
Pm000346	0.3	0.38	0.48	88.48	61.02	76.98	22.64	43.84	48.98	0.1	0.34	0.31	0.33	1.02	0.78	2.73	14.6	26.47	266.455	256.74	276.17	4.04	0.08	1.57
Pm000363	31.6	33.16	35.58	34.13	29.24	35.76	49.73	51.4	48.02	34.37	32.91	29.38	27.87	24.03	24.68	25.96	24.215	22.47	43.79	40.98	46.6	55.59	31.84	46.85
Pm000377	19.53	17.02	14.3	16.96	19.89	19.34	19.87	19.29	24.37	22.96	25.44	22.24	21.73	26.32	28.08	21.83	20.16	18.49	19.78	22.5	17.06	29.84	37.77	40.66
Pm000394	56.95	50.92	56.86	21.42	18.85	31.54	4.53	4.62	6.52	29.45	14.91	8.37	44.01	17.14	25.11	9.85	7.46	5.07	16.6	23.49	9.71	35.75	18.75	26.61
Pm000397	0.61	0.22	0.66	3.41	2.61	2.58	1.8	1.63	1.39	0.29	0.67	0.34	0.37	0.57	0.57	0.38	0.6	0.82	1.855	2.53	1.18	0.37	0.32	0.27
Pm000401	2.32	3.11	2.52	3.26	2.1	1.44	2.07	2.54	1.92	5.3	3.56	2.73	4.67	3.69	4.45	7.04	6.865	6.69	3.045	3.19	2.9	1.57	3.83	3.14
Pm000405	28.1	42.46	31.67	29.32	30.74	35.33	17.83	15.78	11.19	16.44	19.43	23.79	7.42	6.57	7.81	7.22	8.295	9.37	17.655	12.13	23.18	5.07	16.39	3.32
Pm000408	191.63	175.73	132.88	158.41	195.24	173.6	68.79	70.54	68.44	406.16	465.63	661.16	76.99	83.06	183.98	108.3	127.095	145.89	308.86	225.31	392.41	142.26	346.52	64.71
Pm000414	19.14	15.54	11.87	14.19	16.11	18.24	21.89	25.68	26.23	8.84	10.76	7.5	9.47	9	13.93	13.62	12.545	11.47	57.69	62.88	52.5	360.39	177.3	482.94
Pm000420	0.52	0.3	0.74	38.55	25.16	20.5	0.34	0.66	1.57	0.12	0.2	0.26	0.23	0.11	0.06	0.4	4.525	8.65	44.45	47.32	41.58	0.72	0.07	0.07
Pm000422	96.55	100.21	95.09	158.15	148.02	129.73	56.53	65.6	62.8	99.45	83.56	89.62	57.16	38.5	56.9	28.86	51.81	74.76	56.635	60.36	52.91	4.55	3.61	4.08
Pm000432	4.9	4.46	3.88	15	12.97	11.78	6.73	7.94	7.48	4.81	3.99	3.63	4.21	3.86	4.57	5.16	4.715	4.27	3.575	3.49	3.66	8.15	13.42	12.12
Pm000437	365.34	386.55	395.81	393.98	435.31	414.86	137.81	142.92	208.4	242.71	250.47	219.75	113.54	119.08	136.24	387.27	323.33	259.39	177.185	171.19	183.18	20.68	17.7	17.38
Pm000438	11.38	8.79	11.67	18.57	17.43	18.66	4.85	7.59	6.89	8.78	8.96	9.31	4.85	3.27	4.33	4.15	6.265	8.38	5.765	5.99	5.54	5.43	7.05	4.42
Pm000440	4.35	5.17	5.17	4.01	4.37	4.62	1.47	1.26	2.23	5.91	6.23	4.87	5.08	2.65	2.96	8.16	6.84	5.52	1.94	2.09	1.79	0.64	1.37	1.17
Pm000448	21.01	19.51	20.81	40.94	36.59	35.2	133.58	138.29	108.12	9.04	8.44	9.43	6.41	3.56	3.95	7.32	8.97	10.62	29.425	29.93	28.92	20.42	76.91	31.88
Pm000469	2.41	2.43	2.48	7.59	6.69	7.61	1.97	1.78	1.9	2.77	2.31	2.88	1.5	1.13	1.55	1.99	2.475	2.96	7.82	8.75	6.89	2.21	4.33	3.16
Pm000471	48.74	58.31	56.51	28.91	24.12	28.69	6.64	8.65	9.17	50.23	49.61	56.26	57.71	44.51	45.76	35.26	39.05	42.84	13.025	13.62	12.43	2.55	4.62	2.78
Pm000474	84.84	93.94	99.41	138.21	151.27	161.07	78.84	73.32	93.83	71.11	78.98	71.76	49.55	44.75	54	40.73	44.67	48.61	63.33	57.02	69.64	16.38	5.89	8.47
Pm000475	0.15	0	0	0.42	0	0.14	7.86	3.75	3.34	0.47	0.34	0.17	0.45	0.14	0.45	0.73	0.615	0.5	2.4	1.62	3.18	259.91	388.63	287.57
Pm000485	11.96	7.23	9.1	1.6	1.35	1.86	4.46	4.21	3.29	7.18	9.16	6.32	5.71	3.18	4.85	3.22	3.08	2.94	2.885	2.74	3.03	30.08	29.47	27.96
Pm000493	354.21	244.22	225.01	78.29	84.81	91	53.68	56.79	52.55	320.28	376.34	515.55	89.12	107.7	199.37	80.19	106.185	132.18	261.695	177.19	346.2	92.28	507	51.23
Pm000499	0.56	0.65	0.76	0.43	0.71	0.87	0.73	1.94	1.67	0.11	0	0	0	0	0	0	0.04	0.08	1.85	1.84	1.86	1.03	0.32	0.78
Pm000500	3.3	3.53	3.06	1.86	2.03	2.3	0.42	0.48	0.35	10.84	10.94	10.41	13.61	10.96	10.9	11.8	11.61	11.42	4.35	4.72	3.98	0.74	0.63	0.88
Pm000510	0.26	0.22	0	11.06	13.67	11.26	0.73	0.55	1.43	0	0.12	0.06	0.26	0.25	0.32	0.1	0.75	1.4	11.26	14.64	7.88	1.12	2.87	3.16
Pm000511	110.24	118.12	119.05	110.04	119.4	119.35	44.09	45.78	56.87	104.24	107.59	102	58.62	53.75	58.88	157.11	142.71	128.31	62.75	64.87	60.63	43.73	60.29	48.19
Pm000512	26.95	27.29	26.45	38.07	36.96	37.65	30.77	29.35	40.14	22.84	22.26	17.6	14.51	15.2	17.73	27.5	23.04	18.58	24.615	25.46	23.77	9.12	8.36	9.51
Pm000514	18.78	19.33	22.4	44.19	38.37	42.44	256.57	264.08	223.35	124.45	104.7	113.59	263.45	314.36	225.09	118.46	155.65	192.84	135.325	146.35	124.3	598.96	458.45	634.8
Pm000527	0	0	0	0	0	0	20.81	21.44	19.41	0	0	0	0	0	0	0	0	0	9.93	10.43	9.43	6.08	10.02	9.25
Pm000528	3.04	3.19	3.6	9.18	8	7.92	95.56	86.42	55.42	3.24	2.83	2.98	5.82	5.63	5.18	5.49	6.46	7.43	19.275	20.49	18.06	20.56	6.33	9.5
Pm000531	0.25	0.23	0.2	0.2	0.18	0.15	0.15	0.17	0.14	0.1	0.16	0.2	0.12	0.15	0.1	0.15	0.17	0.19	0.12	0.12	0.12	0.98	1.2	1.32
Pm000534	29.39	26.45	18.78	15.57	12.17	15.56	15.36	18.11	14.16	27.07	23.22	28.98	21.68	19.13	20.11	20.79	23.935	27.08	32.11	29.91	34.31	43.96	76.66	52.08
Pm000535	7.68	6	5.76	0.12	0.4	1.14	0.13	0	0	1.1	2.56	3.56	0.13	0.12	0.53	0.39	0.415	0.44	3.99	1.76	6.22	1.49	5.12	1.79
Pm000536	18.76	21.07	21.9	59.99	56.67	52.44	54.01	50.34	65.05	8.67	10.26	7.63	12.16	19.62	15.66	16.33	13.075	9.82	45.28	45.25	45.31	14.59	22.11	21.77
Pm000537	19.8	21.11	22.17	4.82	5.97	6.51	0.79	0.61	0.68	43.55	44.34	43.53	48.68	39.62	42.99	70.53	63.01	55.49	10.48	12.24	8.72	17.18	5.37	10.8
Pm000540	8.83	8.74	7.75	9.52	11.46	10.11	7.81	7.2	9.15	10.81	9.3	7.94	9.67	8.91	10.77	10.14	9.825	9.51	11.48	12.55	10.41	3.07	2.2	3.17
Pm000542	30.18	28.7	31.59	27.18	24.77	24.43	32.49	32.5	26.23	26.22	21.68	24	27.56	20.42	16.64	22.16	21.91	21.66	9.345	9.74	8.95	63.63	59.36	59.66
Pm000543	5.59	5.36	5.29	11.86	10.98	10.14	2.58	2.26	2.16	6.75	6.41	6.12	2.12	2.54	2.57	10.57	9.725	8.88	2.56	2.91	2.21	2.38	3.49	2.13
Pm000545	35.76	40.85	28.88	30.44	37.71	37.33	51.33	42.54	57.28	43.11	40.78	39.31	54.31	76.89	79.2	33.86	36.725	39.59	102.12	113.4	90.84	92.71	79.35	105.51
Pm000549	0.32	0.17	0.29	0.36	0.29	0.55	0.45	0.07	0.28	0.87	0.51	0.9	0.97	1.15	0.78	1.17	1.37	1.57	8.49	6.56	10.42	32.64	7.94	42.32
Pm000554	28.8	29.88	29.81	31.81	30	26.73	15.16	16.56	15.12	28.77	25.41	26.27	24.39	17.93	18.06	21.44	23.83	26.22	19.195	20.65	17.74	5.14	5.78	4.91
Pm000556	11.57	11.91	10.92	13.33	12.44	13.3	21.03	19.37	21.16	9.01	10.29	9.26	9.21	9.99	8.52	12.21	10.63	9.05	11.84	11.13	12.55	2.4	2.73	4.25
Pm000560	0.2	0.05	0.1	7.5	7.33	6.49	6.29	6.64	5.9	0.02	0.06	0.14	0.07	0.54	0.23	0.17	0.655	1.14	10.295	11.09	9.5	6.96	5.99	6.31
Pm000562	34.06	33.65	38.66	5.04	4.95	9	1.21	0.11	0.37	37.75	38.63	29.18	23.56	14.8	14.94	19.5	14.36	9.22	1.245	1.83	0.66	0.43	0.12	0
Pm000579	5.85	6.58	6.56	5.24	5.91	6.46	3.5	4.44	4.06	8.31	8.04	6.87	6.2	6.05	5.83	7.66	6.77	5.88	4.71	4.47	4.95	0.24	0.86	0.4
Pm000591	40.99	45.85	51.27	37.73	37.24	36.54	28.42	32.28	33.28	25.15	23.22	25.43	18.38	15.11	17.47	23.78	24.4	25.02	16.39	17.42	15.36	6.37	5.03	5.73
Pm000592	29.97	28.9	26.11	53.94	49.16	55.26	130.87	134.72	143.79	41.01	43.5	45.98	165.22	251.32	234.59	133.54	183.245	232.95	638.24	697.69	578.79	755.36	187.18	768.46
Pm000593	63.61	52.2	55.6	28.91	27.28	38.11	12.51	14.84	13.94	32.41	28.62	27.73	31.69	15.36	23.14	27.64	20.965	14.29	22.54	27.66	17.42	191.23	121.03	145.03
Pm000596	3.57	4.15	3.65	7.65	9.04	8.91	6.33	6.06	8.26	2.82	3.6	2.39	2.68	2.82	3.02	4.65	5.1	5.55	22.675	23.25	22.1	5.58	5.09	5.81
Pm000597	0.48	0.49	0.52	1.21	1.57	0.88	3.56	2.76	2.29	0.14	0.21	0.47	0.08	0.12	0.51	0.39	0.49	0.59	0.995	0.95	1.04	33.29	44.34	30.81
Pm000601	15.75	17.79	18.2	11.65	10.73	10.5	10.8	8.54	7.61	12.62	12.14	11.83	11.42	11.8	10.78	14.28	13.275	12.27	7.115	6.57	7.66	2.18	2.13	3.07
Pm000604	0.85	0.92	1.04	0.57	0.33	0.96	2	1.9	0.94	0.42	0.6	0.86	0.81	0.61	0.49	0.55	0.77	0.99	1.12	0.98	1.26	6.93	9.9	5.51
Pm000620	0.18	0.33	0.18	0.73	0.43	0.88	3.73	3.56	3.42	0.11	0.12	0.04	0.04	0.07	0.04	0.1	0.11	0.12	0.855	0.8	0.91	0.12	0.73	0.31
Pm000623	99.72	74.11	68.93	41.88	35.22	47.99	27.74	30.92	32.68	65.77	80.14	102.68	15.9	13.01	35.91	17.54	21.61	25.68	64.995	47.71	82.28	40.75	240.43	31.3
Pm000624	45.27	20.34	28.89	12.92	14.07	12.19	13.17	13.57	13.41	27.19	27.71	35.66	10.84	13.11	16.68	6.9	7.355	7.81	18.64	15.76	21.52	27.69	127.73	17.94
Pm000631	1.22	0.8	1.43	0.73	1.34	0.64	5.07	4.41	3.46	1.15	0.88	1.87	2.01	3.23	3.03	0.87	0.68	0.49	2.565	1.76	3.37	1.88	3.54	3.28
Pm000633	0.36	0.66	0.35	1.9	1.43	1.96	11.4	13.9	9.25	0.37	0.4	0.4	0.54	0.27	0.32	0.83	0.57	0.31	2.325	2.63	2.02	0.16	1.54	0.96
Pm000636	6.83	5.95	5.45	5.78	3.83	5.25	11.96	11.79	10.84	6.27	6.42	6.32	15.05	15.12	14.58	4.88	6.515	8.15	12.3	12.46	12.14	6.8	11.51	9.51
Pm000638	2.25	2.76	3.17	2.97	1.83	2.92	39.08	37.73	32.02	3.07	3.81	2.72	4.27	4.04	3.13	2.41	3.735	5.06	16.81	15.65	17.97	1.41	3.17	2.76
Pm000644	5.43	7.09	8.32	2.54	2.55	3.1	4.57	2.74	4.31	5.92	4.63	5.27	5.09	8.81	8.5	3.98	3.595	3.21	5.795	4.6	6.99	5.91	4.53	7
Pm000649	1.07	1.01	0.99	0.96	1.03	1.24	5.13	5.65	4.76	0.73	0.8	0.91	0.62	0.82	1.05	1.17	1.35	1.53	5.37	4.82	5.92	9.5	5.38	6.67
Pm000657	6.35	6.06	6.23	7.07	7.21	8.27	56.27	60.01	50.12	6.88	6.31	5.7	7.13	9.49	7.41	7.47	7.11	6.75	40.78	38.96	42.6	13.44	8.55	10.2
Pm000660	4.12	4.4	3.32	9.28	12.57	12.65	13.75	10.19	12.3	2.69	3.47	1.71	2.91	3.28	3.54	3.28	3.33	3.38	7.47	6.73	8.21	8.77	10.59	8.81
Pm000666	0	0.06	0	0.06	0	0.06	1.81	0.99	1.72	0	0.07	0	0	0	0	0	0.1	0.2	0.165	0.2	0.13	4.4	0.4	5.3
Pm000667	0.29	0.24	0.29	0.39	0.18	0.5	16.86	15.06	11.78	0.49	0.67	0.99	0.12	0.83	0.71	2.07	3.025	3.98	1.015	1.32	0.71	131.57	8.85	118.98
Pm000692	2.42	2.25	2.51	1.09	1.11	1.42	0.72	0.73	0.74	0.88	0.99	0.72	0.73	0.96	0.65	1.51	1.53	1.55	1.15	1	1.3	1.58	2.66	1.68
Pm000693	38.08	32.08	29.89	6.06	8.91	8.17	11.77	9.89	13	34.11	35.38	26.28	47.85	41.82	55.2	26.84	24.96	23.08	38.05	38.5	37.6	53.29	29.61	44.34
Pm000696	81.3	67.24	81.27	36.83	33.64	40.21	25.11	28.85	24.36	45.17	44.86	48.89	44.9	30.98	32.7	47.04	40.785	34.53	32.88	38.86	26.9	159.99	95.76	125.72
Pm000703	6.25	6.22	6.58	2.14	1.04	0.59	0.82	0	0.81	1.51	2.36	1.86	0.63	1.17	1.47	2.44	1.335	0.23	0.505	0.69	0.32	3.75	12.55	4.34
Pm000705	10.17	7.58	6.28	0.58	0.26	1.49	3.16	3.91	2.37	10.41	12.14	15.5	0.88	1.46	2.3	1.18	1.04	0.9	3.67	2.9	4.44	15.66	43.46	5.84
Pm000708	1.3	0.47	0.39	0.79	0.4	0.81	1.01	1.36	1.15	1.88	1.99	1.33	2.33	2.12	3.31	1.16	1.46	1.76	5.805	5.61	6	1.72	3.99	1.32
Pm000712	3.36	3.36	3.66	1.32	1.05	1.3	4.01	3.7	2.9	4.73	4.6	3.45	3.21	2.95	2.71	2.15	2.205	2.26	2.685	3.18	2.19	16.66	9.51	16.52
Pm000714	4.68	4.31	4.74	2.45	1.71	1.8	3.82	4	2.68	3.91	2.52	3.2	3.83	3.02	3.45	2.06	2.52	2.98	4.535	4.94	4.13	14.94	9.5	13.18
Pm000716	1.49	1.27	1.5	0.69	0.78	1.11	2.56	2.42	1.91	1.14	1.33	1.72	1.64	1.97	1.8	1.23	1.76	2.29	3.67	3.43	3.91	14.82	9.68	15.82
Pm000717	9.04	6.85	7.93	2.88	2.79	3.6	4.99	4.76	3.65	8.9	8.93	9.14	9.01	6.65	6.99	7.37	7.38	7.39	6.825	7.42	6.23	25.56	21.65	23.42
Pm000740	0.21	0.86	0.31	2.92	2.82	2.18	0.62	0.22	0.51	0.22	0	0.23	0	0.19	0.21	0	0.405	0.81	4.815	5.45	4.18	1.87	0.83	1.02
Pm000748	4.44	4.63	3.45	1.98	2.02	2.52	1.94	1.77	3.29	5.43	4.87	5.21	7.6	6.78	8.91	4.29	4.11	3.93	4.73	5.5	3.96	1.91	4.93	2.73
Pm000749	0.8	0.6	0.38	2.4	1.69	1.81	1.17	1.87	1.74	0.14	0.34	0.09	0	0.05	0.08	0.11	0.1	0.09	0.765	0.8	0.73	0.5	2.13	1.18
Pm000751	1.52	1.8	1.47	6.24	7.84	5.61	58.67	52.5	30.92	0.6	0.83	0.95	0.56	0.38	0.53	0.51	0.515	0.52	4.36	4.99	3.73	1.61	6.56	3.29
Pm000753	26.13	30.59	31.87	11.83	8.63	9.68	8.13	10.47	8.29	34.06	28.34	41.06	43.46	39.5	35.83	18.72	30.035	41.35	12.485	15.45	9.52	1.32	4.82	2.8
Pm000754	0.5	0.52	0.44	0.54	0.5	0.5	0.28	0.16	0.23	0.41	0.42	0.42	0.13	0.21	0.19	0.24	0.345	0.45	0.185	0.2	0.17	1.32	1.91	1.17
Pm000755	2.85	2.07	2.76	6.11	4.54	4.89	2.27	4.02	2.39	1.51	0.95	1.56	1.46	1.67	0.96	0.98	1.57	2.16	2.24	2.28	2.2	0.69	1.08	0.48
Pm000762	1.1	1.24	1.24	6.64	6.34	6.21	3.57	3.27	3.24	1.79	1.01	1.52	1.47	1.71	2.79	1.94	2.36	2.78	7.835	7.17	8.5	0.82	0.36	0.64
Pm000789	11.97	7.28	9.89	3.65	4.68	4.59	3.71	3.63	3.86	2.39	2.32	2.4	2.5	1.45	2.3	2.89	2.415	1.94	3.635	4.79	2.48	78.73	43.49	63.71
Pm000792	7.67	7.18	9.64	21.45	20.21	21.9	19.62	23.26	24.65	7.23	7.48	9.36	9.26	11.16	10.78	9.53	13.51	17.49	16.62	16.94	16.3	2.18	9.51	3.23
Pm000799	15.67	11.4	14.41	19.46	23.01	25.04	30.13	28.28	27.49	10.93	13.76	11.54	17.87	18.32	22.76	18.04	16.4	14.76	41.955	40.79	43.12	42.63	43.27	56.37
Pm000802	0.62	0.85	0.87	2.21	1.99	2.08	2.34	1.82	1.98	1.04	1.14	0.83	1.96	1.52	1.91	1.7	1.735	1.77	2.84	3.36	2.32	1.16	1.31	0.91
Pm000805	6.72	6.61	7.33	2.89	3.8	2.84	6.21	5.61	4.69	4.75	5.37	5.85	6.5	3.91	4.72	5.59	6.075	6.56	4.435	4.8	4.07	24.38	9.85	13.38
Pm000809	7.16	7.68	7.8	7.33	9.4	7.63	7.99	6.19	7.9	11.49	11.46	10.61	15.67	26.73	26.42	13.81	15.575	17.34	19.445	24.02	14.87	7.78	11.34	8.94
Pm000811	43.32	38.5	43.67	22.14	19.03	18.3	12.57	12.43	12.68	32.57	27.4	32.46	22.19	16.84	17.27	19.17	19.39	19.61	10.305	10.02	10.59	31.46	23.66	33.33
Pm000815	22.93	16.04	20.17	2.6	1.26	4.18	5.94	6.26	4.69	8.82	4.58	8.02	7.56	4.02	5.87	5.95	5.75	5.55	7.805	9.24	6.37	372.43	309.71	255.87
Pm000836	0	0.25	0	0.11	0	0.34	11.37	5.99	17.18	0.37	0	0	0	0	0	0	0.065	0.13	10.45	7.86	13.04	3.64	5.03	3.08
Pm000843	507.75	500.07	531.7	467.34	503.14	497.28	262.93	237.32	298.86	271.2	276.76	243.33	209.83	204.31	213.46	446.93	364.59	282.25	244.485	242.91	246.06	52.73	68.93	54
Pm000857	0.25	0.11	0.11	0.18	0.14	0.16	5.51	4.38	2.82	0.03	0	0.03	0.11	0.18	0.17	0.19	0.245	0.3	2.94	3.2	2.68	13.69	7.4	17.05
Pm000873	12.79	12.11	12.14	6.7	5.53	5.93	11.6	11.54	10.89	13.12	12.07	14.14	13	12.9	11.14	11.49	11.45	11.41	11.515	12.16	10.87	32.66	31.06	32.1
Pm000875	1.16	1.13	0.8	0.74	0.79	0.73	1.56	1.35	1.2	0.69	0.85	0.92	1.26	1.07	1.05	1.29	1.375	1.46	1.645	1.83	1.46	8.33	4.03	7.97
Pm000877	331.11	290.89	297.11	522.71	675.45	785.89	1259.49	978.75	1757.96	251.38	336.17	222.95	466.76	1014.07	1127.84	580.84	421.535	262.23	1812.24	1494.02	2130.47	3615.37	2999.22	3620.49
Pm000882	1.16	0.77	0.57	0.27	0.54	0.79	1.27	1.51	1.13	0.6	0.24	0.46	0.29	0.54	0.54	0.45	0.41	0.37	1.3	1.41	1.19	4.29	3.39	4.42
Pm000898	10.35	10.66	11.72	25.03	27.24	28.96	58.96	57.93	47.53	12.31	14.19	15.4	14.2	11.81	11.84	18.99	22.985	26.98	36.365	41.68	31.05	7.39	22.39	14.56
Pm000900	2.47	2.1	2.19	0.61	0.26	0.9	0.36	0.38	0.39	5.43	4.79	5.33	9.06	6.29	6.23	3.23	3.63	4.03	1.105	1.03	1.18	2.82	1.98	1.65
Pm000901	0.92	0.45	0.71	1.38	1.52	1.86	0.71	1.58	1.24	2.53	1.68	2.19	0.84	1.08	1.73	2.5	2.535	2.57	2.02	2.16	1.88	1.13	0.59	0.59
Pm000906	0.03	0.02	0.13	0.05	0.08	0.12	0.06	0.03	0.09	0.25	0.28	0.27	0.18	0.12	0.1	0.02	0.035	0.05	0.085	0.07	0.1	0.53	0.2	0.54
Pm000909	0.24	0.15	0.29	0.09	0.13	0.19	0.72	0.58	0.73	0.32	0.79	0.24	0.54	0.41	0.75	0.44	0.335	0.23	0.255	0.3	0.21	1.96	1.5	2.04
Pm000920	0.24	0.09	0.15	1.78	1.64	1.44	0.27	0.28	0.06	0.28	0.21	0.03	0.15	0.34	0.24	0.12	0.46	0.8	0.6	0.65	0.55	9.09	11.45	8.35
Pm000927	8.76	7.69	14.56	0.37	0.2	0.47	39.91	38.95	27.64	4.44	3.73	1.23	3.7	1.58	1.91	0.58	0.675	0.77	3.475	1.82	5.13	210.51	183.32	202.6
Pm000928	8.93	9.9	8.82	0.75	0.34	0.33	44.99	35.71	38.45	4.28	4.94	1.03	2.3	2.04	0.92	0.34	0.74	1.14	4.405	4.48	4.33	171.7	146.23	240.58
Pm000938	4.55	5.22	4.42	1.12	1.27	0.64	7.53	8.24	4.85	4.87	4.83	3.84	5.17	6	5.19	5.83	6.26	6.69	6.185	7.01	5.36	63.29	10.77	41.36
Pm000941	7.77	7.45	6.3	6.75	6.35	6.44	6.57	7.25	5.83	4.27	5.07	4.79	4.93	4.71	4.24	5.41	5.015	4.62	3.55	3.47	3.63	0.97	1.49	1.03
Pm000943	72.73	56.02	57.71	45.89	39.16	41	29.01	27.63	28.71	40.89	38.75	38.89	30.41	24.46	23.81	30.39	27.615	24.84	24.935	27.01	22.86	52.44	51.33	57.84
Pm000944	0.21	0.13	0.33	1	0.82	0.78	0.6	0.57	0.53	0.19	0.07	0.07	0.21	0.34	0.18	0.24	0.375	0.51	2.165	2.23	2.1	0.62	0.21	0.26
Pm000974	84.97	81.28	94.17	88.52	84.52	80.32	43.2	47.34	41.81	99.23	90.34	89.52	80.04	60.76	61.49	84.75	90.005	95.26	36.945	40.06	33.83	42.71	27.46	45.66
Pm000976	4.83	4.97	3.91	0	0.22	0.63	4.78	3.66	1.71	1.37	2.99	0.98	2.21	2.46	1.55	1.07	2.115	3.16	4.37	6.58	2.16	53.89	71.17	81.66
Pm000978	21.77	20.17	29.33	10.92	8.34	13	16.84	11.35	7.88	10.88	10.79	13.51	9.34	8.52	9.98	7.93	7.36	6.79	10.84	12.84	8.84	27.4	47.04	39.59
Pm000981	0	0	0	0.25	0.27	0.25	3.05	3.38	3.04	0	0	0	0	0.05	0	0.1	0.195	0.29	6.45	6.71	6.19	1.79	1.63	1.11
Pm000982	0	0	0.05	0.03	0.06	0.05	3.21	2.6	1.99	0.14	0	0.06	0.06	0	0.06	0	0.045	0.09	2.49	2.42	2.56	1.84	0.98	1.84
Pm000994	60.92	62.33	58.57	72.48	74.59	69.38	21.23	20.9	23.03	52.83	49.28	47.14	47	48.56	46.61	61.09	59.635	58.18	27.93	30.47	25.39	3.43	3.97	5.01
Pm000996	16.03	10.51	11.97	12.44	9.11	11.11	8.1	7.35	6.78	6.16	5.55	6.79	4	2.91	3.67	3.29	4.175	5.06	4.815	5.22	4.41	48.94	24.54	42.78
Pm000997	82.99	67.47	49.37	16.76	36.21	38.83	12.13	10.57	15.1	79.95	107.89	99.73	31.73	73.21	86.58	32.25	32.7	33.15	112.595	85.1	140.09	52.81	107.5	13.6
Pm001000	1.46	1.19	0.84	1.43	1.41	1.16	4.22	2.67	3.49	1.01	0.97	0.48	0.37	0.17	0.49	0.6	0.77	0.94	5.375	4.61	6.14	5.15	4.64	5.61
Pm001008	4.88	5.44	5	17.2	12.11	13.18	15.75	16.78	14.78	3.75	3	3.54	3.81	2.42	1.86	5.05	6.69	8.33	7.065	7.17	6.96	0.78	2.68	0.56
Pm001018	25.51	23.52	21.53	23.33	18.85	21.38	27.36	30.8	26.16	21.56	20.63	23.42	26.76	25.54	20.85	20.1	26.205	32.31	31.475	34.48	28.47	71.4	65.82	70.81
Pm001026	13.59	12.78	12.94	15.73	21.39	18.33	19.64	20.19	23.15	5.58	9.1	5.8	4.42	6.31	6.21	13.09	9.09	5.09	13.5	13.09	13.91	3.3	5.67	6.6
Pm001028	15.92	16	14.68	15.74	19.11	17.84	6.7	6.67	7.3	11.2	9.79	8.72	9.45	7.88	8.31	10.37	9.475	8.58	8.34	8.79	7.89	0.64	4.28	1.99
Pm001030	12.29	15.06	12.25	12.59	16.21	13.81	9.03	8.91	9.31	10.07	7.04	7.99	5.29	4.6	3.54	10.52	10.445	10.37	6.655	5.16	8.15	2.37	2.93	2.87
Pm001031	47.53	46.52	48.86	101.63	105.74	96.5	96.04	88.17	93.02	29.12	32.66	36.45	29.52	36.58	30.97	23.5	22.135	20.77	42.585	46.05	39.12	24.13	63.93	30.07
Pm001034	79.77	81.33	74.63	117.91	119.87	111.95	89.21	85.81	91.4	59.33	64.64	73.81	56.7	61.15	52.01	45.87	56.15	66.43	123.355	111.77	134.94	114.01	48.03	73.04
Pm001038	1.17	0.48	1.11	5.95	5.63	5.21	43.62	44.46	32.61	0.73	0.74	1.05	0.89	0.61	0.94	0.18	0.27	0.36	8.905	10.38	7.43	1.58	4.09	3.56
Pm001053	5.96	6.55	5.61	5.43	4.79	4.84	3.57	4.56	3.87	6.46	6.84	7.48	7.43	6.13	5.42	7.03	7.51	7.99	5.245	5.4	5.09	1.27	1.87	1.55
Pm001063	1.25	2.14	1.44	0.13	0	0.26	6.25	3.76	3.44	0.86	0.39	0.23	0.98	0.91	1.12	0.61	0.46	0.31	1	0.63	1.37	23.75	34.96	34.24
Pm001069	0.86	0.8	0.85	3.23	3.6	2.93	9.61	10.34	7.39	0.8	0.82	0.45	1.18	0.67	0.81	0.73	0.62	0.51	3.56	3.99	3.13	1.03	1.63	1.76
Pm001070	0.1	0.15	0.2	0.63	0.32	0.4	0.31	0.46	0.25	0.94	0.96	1.05	0.69	0.66	0.78	1.03	1.095	1.16	1.015	1.15	0.88	1.99	2.29	1.8
Pm001086	0	0	0	1.18	1.2	0.7	0.53	1.01	0.49	0	0	0	0	0	0.03	0	0.02	0.04	1.93	1.72	2.14	1.58	3.07	3.03
Pm001109	11.93	12.17	12.49	15.27	15.33	13.35	50.68	45.44	45.88	14.48	14.36	13.27	11.09	10.17	10.87	9.89	9.675	9.46	48	45.35	50.65	15.75	18.34	15.64
Pm001120	5.9	5.62	5.33	7.34	6.98	6.68	16.31	13.41	15.18	2.89	1.96	2.24	2.91	3.54	2.98	4.24	4.865	5.49	12.505	13.93	11.08	0.88	2.15	1.64
Pm001122	16.23	20.53	18.83	25.15	23.26	26.43	22.15	21.41	24.57	19.67	22.2	24.61	26.61	25.33	23.37	22.16	17.36	12.56	33.08	31.46	34.7	55.35	52.47	54.58
Pm001125	125.96	141.93	129.19	75.31	96.09	87.54	15.3	13.85	19.78	76.48	82.18	73.69	84.65	102.82	105.59	75.75	59.875	44	28.115	28.67	27.56	0.26	0.39	0.84
Pm001128	0	0	0	0	0	0.02	26.43	31.25	31.9	0	0	0	0	0.02	0	0	0.15	0.3	19.515	17.36	21.67	1.21	0.05	0.11
Pm001160	4.03	3.3	4.19	12	9.91	11.08	35.62	35.38	24.14	4.45	3.7	4.17	5.25	5.27	3.81	4.95	6.255	7.56	32.85	31.96	33.74	25.21	11.35	14.15
Pm001162	1.07	1.27	1.53	0.37	0.2	0.38	0.08	0.17	0.27	1.48	0.72	1.51	1.51	0.67	0.76	1.05	0.855	0.66	0.775	0.92	0.63	1.97	1.44	2.78
Pm001170	2	2.92	2.09	2.2	1.96	2.79	0.58	0.61	0.61	2.27	2.22	1.77	1.26	1.02	1.06	2.71	2.41	2.11	1.085	1.04	1.13	0.24	0.9	0.37
Pm001177	7.06	8.63	9.17	10.84	8.22	9.73	16.95	22.46	17.83	11.49	10.01	11.7	8.66	7.84	8.15	12.58	12.615	12.65	11.315	10.35	12.28	26.21	24.13	22.16
Pm001192	45.04	38.73	32.46	147.17	131.66	138.34	507.51	454.6	457.98	44.26	52.14	47.87	31.29	38.85	31.9	59.75	60.67	61.59	214.025	209.24	218.81	34.64	74.12	60.32
Pm001193	0.91	1.18	1.45	0.67	0.32	0.3	1.1	0.79	0.46	1.85	1.89	2	2.35	2.93	2.4	1.63	1.475	1.32	1.89	2.34	1.44	2.77	3.66	2.78
Pm001200	6.92	6.89	8.5	4.26	4.43	3.95	8.38	8.12	8.75	11.81	10.91	9.68	7.78	5.92	6.94	4.18	3.905	3.63	2.74	3.07	2.41	0.92	0.41	0.78
Pm001216	17.67	15.82	16.84	12.1	13.33	11.94	15.52	16.9	16.57	10.16	9.81	7.29	8.05	6.85	10.34	9.71	8.21	6.71	10.57	10.43	10.71	65.01	31.51	51.71
Pm001217	97.14	93.65	93.56	84.86	89.56	82.71	118.39	120.42	114.49	80.52	86.68	78.99	57.95	44.62	52.29	76.15	65.275	54.4	62.81	66.42	59.2	25.12	17.62	24.04
Pm001228	1.22	1.08	1.2	2.64	2.08	2.33	2.63	3.03	2.28	0.99	0.88	0.93	1.68	1.11	1.27	0.93	1.09	1.25	3.775	3.87	3.68	1.15	0.7	1.13
Pm001230	118.92	126.07	136.17	87.4	86.53	95.32	132.51	143.36	120.14	103.16	106.84	100.29	97.01	66	60.58	112.09	95.185	78.28	79.11	75.96	82.26	189.64	62.46	171.74
Pm001247	7.77	7.93	7.67	6.22	6.05	5.38	3.75	4.73	4.34	12.24	9.38	11.4	9.36	7.56	7.46	9.41	12.135	14.86	5.525	6.25	4.8	7.34	10.32	6.86
Pm001248	444.85	524.19	503.55	387.81	407.5	421.81	154.66	175.77	196.02	496.41	486.64	521.56	471.92	514.32	539.33	340.55	337.225	333.9	359	359.58	358.42	56.27	122.73	72.34
Pm001257	5.84	3.3	4.39	15.77	12.79	14.79	60.69	52.48	44.28	3.67	3.17	4.6	3.3	2.69	2.74	2.57	3.195	3.82	9.74	10.46	9.02	2.13	4.67	2.82
Pm001259	0.36	0.3	0.33	0.48	0.52	0.52	0.86	0.99	1.13	0.39	0.47	0.32	0.4	0.41	0.17	0.27	0.305	0.34	0.93	1.02	0.84	0.88	1.36	1.27
Pm001262	0.77	1.23	0.69	1.15	1.35	1.27	0.26	0.53	0.49	1.3	1.56	1.06	2.04	1.07	1.41	1.4	1.185	0.97	0.415	0.37	0.46	0.37	0.12	0.35
Pm001265	13.06	9.47	10.97	3.66	3.96	4.86	6.5	6.41	5.41	7.74	9.62	5.85	5.6	4.48	5.99	4.72	4.89	5.06	1.615	1.92	1.31	59.31	17.84	73.61
Pm001267	1.18	0.81	1.02	7.2	6.4	6.95	2.77	2.76	2.62	0.31	0.45	0.6	0.44	0.5	0.15	0.34	0.335	0.33	1.855	2.08	1.63	1.27	5.46	1.44
Pm001268	201.93	157.91	159.22	75.94	81.03	90.71	156.98	143.69	147.97	95.16	106.17	84.51	93.11	108.92	96.9	65.76	69.585	73.41	128.13	140.51	115.75	322.83	254.24	365.53
Pm001284	12.45	5.79	6.23	36.54	44.85	39.94	1.18	2.67	2.65	0.35	0	0	1.37	9.89	8.26	13.83	35.43	57.03	8.64	5.53	11.75	0.19	0	0.21
Pm001285	13.28	2.22	4.61	26.86	36.99	35.54	11.6	13.35	19.62	0	0	0	1.92	10.52	9.29	9.35	37.925	66.5	27.5	23.58	31.42	1.62	0	0
Pm001288	9.29	3.53	6.23	25.65	30.08	34.63	0.11	0.12	0.32	0	0	0	1.11	7.03	4.91	3.89	19.145	34.4	3.575	4.97	2.18	0	0	0.14
Pm001306	10.53	8.21	7.83	28.43	23.99	27.89	9.42	9.87	12.44	7.61	8.09	6.52	8.71	8.18	9.01	6.34	6.925	7.51	11.685	12.36	11.01	3.5	4.44	3.62
Pm001311	1.42	1.62	1.41	0.93	0.93	1.33	1.5	1.33	1.51	0.7	0.56	0.69	0.92	0.67	0.77	0.67	0.615	0.56	0.47	0.5	0.44	1.22	0.77	1.1
Pm001312	21.23	19.53	19.27	34.28	35.26	33.72	81.67	77.46	82.64	32.06	32.93	36.43	41.12	43.68	47.57	33.45	34.995	36.54	80.135	84.15	76.12	43.32	96.78	67.25
Pm001313	15.6	16.6	14.08	18.99	19.42	17.5	15.44	16.07	17.42	19.31	15.86	13.75	13.55	13.29	15.16	15.71	13.94	12.17	27.065	26.95	27.18	17.02	9.93	18.14
Pm001314	15.68	15.51	12.99	10.93	10.71	11.6	10.86	10.92	10.21	10.75	10.51	9.45	12.39	12.01	12.14	11.37	9.185	7	18.05	18.8	17.3	26.98	30.08	28.55
Pm001317	25.22	23.45	22.71	35.41	28.95	30.78	16.49	19.33	15.12	32.66	27.92	32.75	29.24	30.07	32.53	48.52	47.415	46.31	30.835	32.88	28.79	4.75	2.5	2.7
Pm001330	51.4	42.77	37.74	7.94	7.11	10.42	41.36	40.44	34.45	36.97	33.5	39.34	34.43	37.66	30.02	16.46	23.855	31.25	53.055	57.92	48.19	179.63	139.6	168.68
Pm001331	12.86	12.36	11.54	6.67	5.03	6.66	11.3	9.15	8.84	11.7	14.01	11.67	11.13	12.84	12.71	8.12	8.37	8.62	15.71	15.69	15.73	60.38	37.59	59.59
Pm001344	46.21	35.31	36.82	12.58	11.06	15.93	72.59	80.44	59.11	10.66	9.97	15.98	5.2	2.54	1.03	1.9	2.825	3.75	53.545	52.8	54.29	72.8	92.89	99.39
Pm001350	7.3	7.22	6.99	14.24	10.36	14.46	6.52	5.55	6.99	18.27	17.25	16.34	9.29	8.1	8.97	14.4	11.33	8.26	6.335	5.91	6.76	16.04	11.22	7.45
Pm001353	6.26	8.05	10.16	12.84	11.73	12.67	6.68	9.21	8.54	17.9	16.84	18.67	10.89	9.2	8.41	9.16	8.93	8.7	4.89	4.62	5.16	11.91	14.58	9.16
Pm001367	84.56	72.05	83.53	51.76	45.14	52.21	92.48	101.04	85.48	76.23	71.49	91.13	91.21	75.8	90.04	54.63	58.325	62.02	95.54	93.41	97.67	179.92	200.64	163.15
Pm001369	12.09	13.55	11.57	13.85	13.74	13.14	13.58	15.52	14.15	11.8	13.73	11.24	11.1	12.14	13.55	14.47	14.79	15.11	12.48	13.33	11.63	2.3	3.43	4.25
Pm001400	1.47	1.38	1.07	1.02	1.16	1.61	3.71	3.67	4.5	1.06	1.45	1.36	1.77	3.95	3.45	2.63	2.75	2.87	13.16	12.59	13.73	19.7	8.15	15.39
Pm001403	23.17	15.08	20.97	11.72	9.24	15.74	1.55	3.72	2.98	7.79	4.2	5.26	10.57	3.57	4.42	3.43	3.585	3.74	5.34	7.03	3.65	38.56	27.13	32.51
Pm001407	1326.69	1462.72	1374.31	1325.42	1206.74	1160.95	3018.67	2848.93	2671.44	2083.42	2032.12	2408.93	2920.43	2496.21	2486.4	2183.17	2188.82	2194.46	1875.29	1861	1889.57	238.73	792.02	367.62
Pm001420	12.49	13.43	12.24	17.72	15.39	15.45	31.34	30.68	29.22	15.8	13.69	16.61	13.81	11.22	12	14.08	14.575	15.07	39.945	38.54	41.35	10.81	8.51	10.28
Pm001438	12.28	10.56	12.56	7.3	8.26	6.74	11.72	10.24	15.14	11.83	10.99	10.34	20.45	18.64	19.82	17.78	19.845	21.91	13.09	12.73	13.45	43.57	11.33	26.76
Pm001441	32.36	27.34	33.95	3.98	4.81	9.4	1.7	1.3	0.52	3.25	1.81	1.26	1.49	0.61	0.6	0.87	0.99	1.11	0.545	0.69	0.4	7.26	0.81	5.88
Pm001442	51.74	48.12	48.9	33.79	30.95	35.05	9.36	10.29	9.86	32.58	27.47	23.07	20.35	17.85	13.45	22.26	20.72	19.18	7.01	8.11	5.91	19.37	6.08	14.63
Pm001462	24.21	28.41	25.33	18.09	14.81	20.2	32.48	24.13	23.76	33.54	34.55	33.07	42.78	31.89	34.12	17.5	16.475	15.45	39.41	43.32	35.5	20.65	36.51	22.76
Pm001467	8.14	6.75	5.58	5.85	5.36	5.43	3.91	3.93	3.42	5.04	5.38	7.41	5	5.79	5.02	3.56	3.665	3.77	6.255	7.68	4.83	13.19	26.03	14.16
Pm001489	4.97	3.57	4.63	12.15	10.81	11.34	35.73	41.36	34.24	6.22	6.13	7.41	12.42	8.35	9.46	11.69	11.92	12.15	17.165	18.06	16.27	3.26	9.44	4.4
Pm001502	0.81	1.2	1.19	4.29	5.49	3.87	5.91	4.38	6.13	0.77	1.24	1.54	1.13	0.73	1.18	0.9	1.175	1.45	0.53	0.5	0.56	0.24	0.24	0.48
Pm001514	7.33	5.94	5.82	4.23	5.32	4.56	18.6	19.22	16.13	8.39	7.41	9.82	12.22	12.73	11.32	9.74	13.125	16.51	26.5	28.58	24.42	70.95	43.85	54.16
Pm001519	2.74	2.64	2.15	0.1	0.04	0.03	1.83	0.74	0.76	0.74	0.69	0.16	0.25	0.4	0.18	0.1	0.11	0.12	0.315	0.33	0.3	16.56	8.83	14.73
Pm001553	53.13	57.97	56.12	154.3	127.38	140.82	48.65	57.5	66.17	62.09	62.32	59.77	54.02	47.4	46.42	70.85	78.85	86.85	144.255	153.6	134.91	39.36	28.46	38.14
Pm001562	2.38	3.12	2.6	1.33	1.24	1.3	0.49	0.84	0.93	3.24	2.95	2.29	3.98	3.01	3.65	2.57	2.775	2.98	1.925	1.62	2.23	0.31	0.74	0.68
Pm001564	30.29	26.29	30.15	19.65	22.09	22.42	14.66	14.53	13.41	19.84	20.21	25.49	17.99	14.89	14.72	15.23	13.92	12.61	14.575	15.26	13.89	75.42	66.26	70.96
Pm001567	15.13	14.93	13.95	17.26	16.42	16	6.28	7.87	7.49	14.13	12.3	13.89	7.29	5.62	6.53	8.77	9.355	9.94	5.7	6	5.4	3.22	5.23	3.39
Pm001568	1.83	2.63	1.47	1.8	1.26	1.37	5.76	6.53	7.2	2	2.19	1.67	1.69	0.95	1.75	2.4	2.345	2.29	4.71	4.76	4.66	14.58	12.26	8.27
Pm001579	27.81	31.38	28.32	42.04	34.5	39.08	32.09	29.39	30.53	22.42	19.86	20.52	28.67	25.11	27.69	23.62	24.25	24.88	21.865	21.11	22.62	9.71	8.84	11.03
Pm001592	0.03	0	0	0.19	0.15	0.48	0.7	1.27	0.88	0.05	0.03	0	0	0	0	0	0.125	0.25	4.835	4.94	4.73	0.4	0.03	0.09
Pm001607	1.43	0.78	0.88	3.21	3.89	4.15	20.67	21.88	15.56	0	0	0	0.27	2.21	1.89	2.31	6.085	9.86	19.945	17.07	22.82	2.26	0	0.44
Pm001627	3.25	3.3	4.18	56.18	41.84	43.36	4.76	3.9	3.83	3.79	4.2	3.36	4.91	7.38	6.72	4.06	9.36	14.66	30.6	37.33	23.87	3.7	5.05	3.83
Pm001638	3.65	3.39	3.87	1.39	1.38	1.79	0.96	1.3	1.14	1.74	1.87	1.74	2.78	1.42	1.8	2.53	1.84	1.15	1.705	2.04	1.37	3.08	2.42	2.32
Pm001654	3.19	2.39	2.29	7.23	11.25	12.6	21.12	21.15	23.81	0	0	0	0.49	1.54	1.85	3.87	7.655	11.44	18.6	19.44	17.76	0.87	0.11	0.12
Pm001657	30.93	31.41	36.22	28.02	27.95	26.48	22.15	22.22	22.56	14.73	14.96	12.82	9.47	7.32	6.1	14.39	15.18	15.97	5.31	5.12	5.5	2.5	3.41	3.64
Pm001659	12.98	12.81	11.53	15.63	14.27	14.71	13.15	13.29	12.66	11.71	12.68	11.81	11.72	9.84	11.12	12.78	12.115	11.45	10.13	11.22	9.04	2.77	2.75	4.09
Pm001680	8.22	8.04	7.36	1.81	2.47	3.22	6.1	5.97	5.67	13.99	12.94	10.55	12.91	13.6	17.23	10.23	10.89	11.55	9.6	9.11	10.09	48.93	29.5	37.72
Pm001695	34.05	32.56	31.24	9.6	8.98	9.16	24.96	22.53	18.15	26.03	28.73	26.93	28.93	28.06	26.89	21.26	22.19	23.12	22.69	24.15	21.23	131.66	155.7	114.43
Pm001696	29.92	26.41	27.74	9.42	8.82	9.43	24.05	21.82	16.22	22.69	22.54	21.1	20.54	17.82	16.05	21.03	20.03	19.03	17.5	17.47	17.53	163.45	174.61	145.48
Pm001702	2.44	2.16	1.95	0.21	0.16	0.16	1.6	2.08	1.55	2.25	2.54	0.87	0.97	0.62	0.47	0.73	0.835	0.94	0.385	0.4	0.37	2.65	1.95	1.81
Pm001707	1.85	1.07	1.2	4.32	2.89	3.95	9.64	8.36	7.39	1.55	1.57	0.97	2.09	2.48	1.51	2.48	2.135	1.79	6.88	6.43	7.33	1.56	0.85	0.78
Pm001764	2.11	1.62	2.38	0.97	0.9	1.38	1.02	1	1.18	3.12	4.05	2.7	5.62	4.97	6.07	4.22	3.685	3.15	2.38	2.3	2.46	5.02	4.64	3.32
Pm001765	1.21	0.82	1.32	0.93	0.5	0.85	0.61	0.37	0.85	1.07	1.22	0.89	1.34	1.06	1.63	1.07	0.975	0.88	0.765	0.96	0.57	3.59	1.18	1.86
Pm001775	34.87	25.18	38.96	16.8	12.45	16.43	25.77	27.95	18.51	15.29	15.95	18.4	12.16	6.57	7.79	10.92	13.265	15.61	21.97	21.31	22.63	119.02	75.38	98.94
Pm001779	9.33	7.56	8.08	10.78	10.07	11.47	26.65	26.75	24.59	12.29	11.97	10.6	12.3	7.1	6.25	8.46	8.685	8.91	29.35	28.32	30.38	2.65	0.73	8.39
Pm001798	4.22	4.16	3.7	1.22	1.73	2.09	0.88	1.18	0.92	8.07	8.56	6.64	9.3	6.5	6.95	4.87	4.9	4.93	2.4	2.37	2.43	0.4	1.49	0.22
Pm001800	3.65	3.69	4.44	5.08	5	4.55	1.47	1.85	2.13	2.98	3.45	2.57	1.85	2.48	2.67	4.2	3.695	3.19	2.225	2.1	2.35	5.06	6.14	5.16
Pm001814	42.32	39.55	39.28	59.76	56.98	59.72	233.55	218.53	269.92	42.84	39.14	31.41	32.64	33.41	37.25	47.56	44.115	40.67	332.785	304.1	361.47	31.32	18.56	26.41
Pm001833	247.39	212.57	235.09	189.6	159.45	196.16	178.59	169.51	158.3	119.12	110.9	140.73	104.59	97.12	92.74	111.66	119.26	126.86	149.135	140.18	158.09	436.27	545.9	475.96
Pm001848	26.82	23.7	19.09	15.19	17.23	18.2	26.14	36.02	30.32	23.23	20.3	17.71	18.79	13.17	18.14	10.24	10.865	11.49	25.84	30.6	21.08	4.51	5.26	3.53
Pm001865	0.44	0.48	0.51	0.99	1.09	0.91	1.71	0.62	0.75	0.48	0.53	0.29	0.16	0.14	0.16	0.4	0.315	0.23	0.455	0.54	0.37	0.06	0.06	0.13
Pm001886	0.42	0.48	0.34	1.68	1.74	1.41	2.14	1.44	0.94	0.44	0.85	0.56	0.47	0.36	0.41	0.57	0.57	0.57	0.905	0.78	1.03	2.79	1.57	1.69
Pm001889	32.71	29.66	27.77	16.42	15.8	13.59	20.53	20.85	15.84	24.86	21.87	29.62	28.91	25.52	23.92	20.76	23.715	26.67	11.795	12.87	10.72	23.75	29.13	24.06
Pm001910	1.31	2.1	2.42	0.84	0.66	0.62	0.81	0.77	0.71	6.96	3.99	4.94	5.01	3.83	3.38	2.24	2.07	1.9	0.33	0.41	0.25	0.92	0.09	0
Pm001912	6.71	6.5	5.51	9.09	8.22	8.71	10.13	10.81	13.06	4.16	3.61	2.83	3.19	2.49	2.68	3.19	2.39	1.59	4.685	4.42	4.95	0.54	2.63	1.55
Pm001914	3.65	5.15	6.04	0.82	1.12	2.95	0.31	1.66	1.77	3.7	5.68	6.13	4.7	5.2	11.53	4.89	6.795	8.7	1.315	1.85	0.78	1.61	1.17	1.17
Pm001926	4.8	3.49	4.18	3.91	4.08	3.57	4.89	5	3.7	0.73	1.03	0.76	0.99	1.21	0.74	0.41	1.125	1.84	1.375	2.02	0.73	22.97	21.5	23.93
Pm001930	0.07	0.21	0.2	0.79	0.85	0.72	0.82	1.22	1.02	0.81	0.76	0.72	0.28	0.32	0.32	0.31	0.335	0.36	0.74	0.44	1.04	0.28	0.05	0.03
Pm001958	233.6	222.28	216.48	498.89	536.27	518.97	498.11	439.77	464.96	218.88	255.05	247.4	255.5	295.98	276.17	315.88	305.215	294.55	762.36	726.09	798.63	100.55	80.29	105.88
Pm001966	3.28	2.78	3.57	3.64	2.34	2.51	1.94	2.43	2.26	1.59	1.88	1.61	2.22	2.06	2.13	1.95	2.25	2.55	3.105	3.19	3.02	0.31	0.63	0.68
Pm001978	86.68	85.3	96.2	74.58	67.95	64.68	65.21	67.52	47.2	71.92	60.42	72.49	51.74	34.71	32.78	58.12	62.385	66.65	28.175	31.07	25.28	46.88	43.67	53.23
Pm001982	269.33	257.23	373.34	168.37	119.73	176.43	59.02	78.26	65.14	64.29	31.31	35.88	99.62	30.39	43.13	52.42	42.065	31.71	53.93	71.29	36.57	498.57	403.49	402.66
Pm001983	6.49	3.55	7.22	1.71	2.04	2.13	0.6	1.9	1.18	1.47	1.61	2.73	4.89	2.28	2.46	1.98	1.665	1.35	5.94	7.43	4.45	50.94	70.15	36.36
Pm001984	3.79	4.65	5.04	0.14	0.73	0.97	0.14	0.15	0.71	0.45	0.83	0.65	0.59	1.23	1.62	0.71	0.435	0.16	1.255	0.97	1.54	20.18	28.67	16.1
Pm001985	47.1	41.68	55.51	10.05	9.46	12.27	8.34	10.17	9.78	20.91	17.27	9.25	15.6	10.67	9.5	12.6	10.875	9.15	11.93	14.98	8.88	361.68	315.36	220.67
Pm001986	26.12	23.56	31.96	18.02	15.73	18.21	20.16	24.38	16.98	15.95	13.61	12.97	13.15	8.76	6.62	12.95	13.31	13.67	10.555	11.22	9.89	15.36	9.84	12.22
Pm001987	1.84	1.28	1.3	0.03	0.18	0.07	0.6	0.89	0.69	0.33	0.24	0.44	0.07	0.2	0.25	0.24	0.24	0.24	0.27	0.24	0.3	6.19	2.14	4.27
Pm002011	2.89	3.98	4.1	0.31	1.08	0.98	0.05	0.15	0	9.28	8.15	8.87	7.63	5.36	5.74	7.33	8.335	9.34	1.665	2.02	1.31	2.62	0.95	1.32
Pm002016	0.35	0.54	1.21	1.14	1.92	1.16	3.79	3.09	4.4	0.36	0.2	0.98	0.35	0.65	1.23	0.68	0.82	0.96	7.39	7.39	7.39	2.55	0.79	2.35
Pm002021	1.9	2.01	2.86	2.24	2.96	2.33	4.3	5.73	3.83	1.76	1.36	2.57	2.16	2.62	1.86	1.85	2.085	2.32	3.275	3.45	3.1	4.16	9.82	4.35
Pm002042	101.2	89.94	86.71	62.43	50.29	74.4	24.99	25.5	24.31	133.21	151.78	305	56.16	75.73	88.15	41.31	61.59	81.87	158.22	93	223.44	122.04	110.29	45.25
Pm002051	19.54	18.22	15.7	10.29	13.82	13.99	12.21	13.01	9.73	19.74	24.03	20.42	17.63	12.7	14.45	18.33	18.835	19.34	46.41	49.11	43.71	52.74	60.78	50.74
Pm002053	27.56	30.98	25.84	18.94	18.35	23.29	10.86	12.03	13.38	41.13	39.28	32.11	33.62	41.04	39.16	51.67	43.43	35.19	20.05	22.22	17.88	5.38	11.83	8.63
Pm002058	0.65	0.76	0.56	0.08	0.17	0.14	0.59	0.8	0.25	0.68	0.58	0.86	1.71	1.22	1.35	0.53	0.77	1.01	2.355	2.76	1.95	2.68	2.32	3.45
Pm002067	27.32	30.83	32.58	26.17	24.12	19.99	10.05	11.24	11.13	35.86	27.99	32.86	32.72	26.75	25.49	28.9	36.405	43.91	11.245	12.21	10.28	0.74	1.58	0.72
Pm002070	1.32	2.04	2.02	0.15	0.06	0.27	1	1.54	0.79	0.46	0.5	0.18	0.57	0.09	0.54	0.22	0.23	0.24	0.165	0.16	0.17	4.14	1.32	3.09
Pm002086	0.39	0.35	0.14	1.28	0.73	1.11	1.64	1.88	1.18	0.3	0.61	0.6	0.54	0.41	0.44	0.95	0.69	0.43	0.345	0.32	0.37	5.6	4.49	5.32
Pm002091	2.74	1.75	1.6	0.64	0.58	0.62	0.71	0.83	0.58	0.63	0.62	0.72	0.61	0.45	0.33	0.63	0.625	0.62	0.69	0.74	0.64	6.58	8.25	6.55
Pm002096	38.48	32.92	43.63	12.67	12.39	18.16	15.39	16.97	12.68	19.54	19.39	14.53	27.78	22.34	25.55	24.98	18.39	11.8	47.23	50.47	43.99	251.21	121.14	205.2
Pm002106	8.87	5.84	9.67	1.26	1.14	2.43	2.46	1.63	1.45	4.71	1.21	1.35	2.64	1.66	1.86	1.32	1.13	0.94	5.835	7.32	4.35	44.96	23.47	48.4
Pm002107	3.27	2.67	2.79	3.33	1.86	3.39	0.81	0.85	0.5	1.92	1.6	2.82	1.94	1.39	1.2	0.44	0.96	1.48	1.995	2.53	1.46	16.38	7.34	19.4
Pm002110	24.43	21.28	19.59	9.24	9.17	9.79	12.04	11.38	10.27	15.9	15.36	19.38	16.77	18.48	18.11	13.18	13.345	13.51	10.645	11	10.29	43.1	33.9	43.37
Pm002111	13.57	16	15.01	4.19	4.39	4.45	1.41	1.8	2.05	14.02	12.01	16.68	13.14	12.97	12.3	10.09	10.57	11.05	6.15	6.79	5.51	2.1	2.8	0.97
Pm002113	9.75	11.15	10.34	9.06	9.03	10.54	6.7	6.24	7.39	10.17	9.8	8.01	10.97	11.82	11.68	8.82	8.005	7.19	9.72	9.81	9.63	3.01	2.7	2.69
Pm002120	4.58	3.63	3.54	0.48	0.45	0.95	2	1.98	1.43	1.97	3.05	4.38	1.69	2.11	2.74	1.06	1.45	1.84	4.7	4.24	5.16	35.25	43.45	21.67
Pm002123	14.73	14.04	14.89	10.93	8.94	10.05	20.25	24.56	17.54	17.44	15.15	23.68	23	27.92	23.01	14.9	21.47	28.04	23.325	25.04	21.61	50.33	49.55	40.84
Pm002133	156.78	156.35	151.38	124.46	123.3	127.45	51.61	56.35	55.26	166.69	153.08	195.02	191.66	203.89	193.66	199.06	194.335	189.61	81.84	93.94	69.74	3.28	4.14	2.3
Pm002144	225.68	215.74	221.31	328.98	301.75	277.99	229.06	257.85	239.73	128.87	121.41	106.57	129.65	81.22	94.61	136.61	139.345	142.08	137.35	134.08	140.62	565.41	222.52	377.43
Pm002148	96.37	114.25	108.08	109.84	111.85	113.54	83.69	85.08	82.24	54.17	55.01	59.64	50.34	42.27	49.14	53.71	55.285	56.86	50.305	51.94	48.67	16.76	6.91	13.08
Pm002149	9.99	9.47	8.83	2.54	2.11	1.92	0.95	0.46	0.51	19.62	20.29	29.51	42.41	23.76	26.51	31.76	42.265	52.77	7.665	9.03	6.3	23.77	3.69	9.89
Pm002151	12.12	15.54	16.3	3.37	3.14	2.9	1.01	0.57	0.83	33.09	25.31	40.52	66.14	32.84	39.61	51.04	72.145	93.25	12.5	14.76	10.24	36.62	8.09	15.64
Pm002154	11.06	14.97	15.96	3.84	3.99	2.72	0.98	0.52	1.21	53.49	39.65	64.12	79.51	43.94	49.77	48.45	73.76	99.07	15.255	16.12	14.39	40.99	9.19	19.98
Pm002161	4.92	4.43	5.95	0.46	1.36	1.33	0.37	0.34	0.48	7.06	6.94	9.31	6.1	3.64	3.19	5.17	5.765	6.36	1.01	1.09	0.93	0.42	0.7	0.55
Pm002200	2.25	1.66	1.59	21.58	19.71	16.84	4.62	3.94	4.53	2.55	0.92	1.42	1.24	2.3	2.35	1.57	3.32	5.07	9.83	9.52	10.14	2.29	1.11	1.72
Pm002209	10.84	10.97	12.19	15.07	13.46	13.42	6.59	7.77	7.47	8.36	8.83	10.06	4.86	3.13	3.92	4.22	5.13	6.04	4.635	4.38	4.89	1.06	0.98	1
Pm002210	22.59	21.38	18.36	20.11	16.64	16.3	17.76	12.83	10.08	6.14	5.79	6.32	9.15	8.18	6.71	5.79	5.065	4.34	8.73	9.39	8.07	15.07	14.71	17.44
Pm002212	0.73	0.48	0.8	2.09	1.15	1.26	1.82	2.1	1.57	0.55	0.35	0.41	0.28	0.3	0.52	0.4	0.54	0.68	1.2	1.41	0.99	6.14	7.17	5.7
Pm002220	2.55	3.03	2.56	0.99	0.9	0.86	0.27	0.2	0.3	2.85	3.96	3.11	3.5	2.75	3.32	2.6	2.04	1.48	0.185	0.07	0.3	0	0.09	0.14
Pm002225	26.16	27.43	28.94	11.89	11.98	9.99	5.88	7.19	5.97	18.13	17.47	19.77	18.64	15.77	16.05	14.28	15.215	16.15	6.305	6.83	5.78	6.82	10.18	8.69
Pm002233	1	1.78	1.02	5.4	5.34	3.91	5.13	6.38	5.77	3.91	5.1	5.57	5.59	4.3	4.57	4.73	5.08	5.43	7.075	6.64	7.51	1.09	2.63	1.06
Pm002235	6.85	8.13	7.98	5.81	7.75	6.03	8.51	9.33	7.84	3.01	3.63	4.75	2.63	3.31	2.17	3.92	5.85	7.78	3.04	2.61	3.47	4.64	2.31	1.28
Pm002236	2.13	1.91	2.17	2.91	2.41	2.87	8.43	7.48	8.3	5.33	5.22	5.98	4.79	4.21	4.64	5.75	6.32	6.89	5.505	5.2	5.81	17.89	9.23	11.79
Pm002238	12.76	12.12	13.54	12.63	11.71	12.85	18.06	19.62	17.08	11.98	11.49	9.3	14.75	12	15.83	10.06	10.595	11.13	25.82	25.64	26	22.46	21.18	14.84
Pm002243	14.19	15.64	14.02	12.12	9.99	9.51	3.72	5.05	4.19	9.12	11.12	9.4	10.84	9.27	8.75	10.7	10.995	11.29	4.795	5.05	4.54	1.98	2.23	0.59
Pm002257	11.07	7.29	6.26	4.31	3.16	3.84	1.14	2.63	2.66	4.27	4.73	5.75	1.07	1.28	2.5	1.08	1.055	1.03	6.55	5.16	7.94	28.86	123.13	13.86
Pm002261	141.27	134.62	142.1	87.95	96.82	108.52	22.92	22.26	16.03	54.56	48.28	36.53	18.15	8.16	11.3	34.36	28.925	23.49	7.295	7.18	7.41	71.59	80.37	56.85
Pm002263	2.39	1.09	1.27	0.12	0.09	0.08	5.35	4.43	3.31	0.41	0.8	0.35	1.29	0.41	1.56	1.38	1.645	1.91	5.055	5.45	4.66	372.8	132.14	448.75
Pm002264	12.53	8.34	10.5	0.62	0.67	1.6	11.57	10.21	8.51	6.57	6.44	2.87	4.23	3.31	4.65	3.59	4.1	4.61	6.31	5.08	7.54	554.86	219.47	498.75
Pm002268	3.64	3.97	3.67	2.04	2.19	2.29	0.84	1.01	0.85	3.45	3.33	3.8	5.9	4.08	5.38	4.22	4.78	5.34	2.995	3.11	2.88	39.97	4.52	26.91
Pm002272	3.21	6.74	7.57	7.04	5.74	9.16	3.59	3.93	4.6	4.63	4.27	1.56	2.52	4.43	5.63	4.5	4.255	4.01	2.685	2.2	3.17	0.16	0.63	1.54
Pm002274	35.74	39.21	40.77	83.77	87.72	74.66	69.33	67.85	74.77	33.32	36.79	33.08	33.17	28.14	35.06	44.31	43.48	42.65	39.815	39.23	40.4	13.14	16.79	22.67
Pm002277	5.62	6.43	5.44	8.11	8.08	7.72	3.3	3.29	4.72	4.94	5.37	3.44	3.18	2.6	3.53	6.34	5.38	4.42	3.44	3.61	3.27	0.91	1.06	1.29
Pm002280	25.54	21.79	23.05	20.44	19.06	21.53	249.45	271.39	263.41	19.88	20.34	23.07	26.92	30.99	28	23.96	29.97	35.98	259.295	236.35	282.24	67.88	48.15	53.49
Pm002282	12.48	11.44	10.96	15.07	15.77	14.84	13.72	14.4	14.47	13.32	14.06	12.17	9.92	11.07	10.49	13.63	12.56	11.49	15.89	15.3	16.48	6.26	5.8	6.33
Pm002285	22.78	23.82	20.96	6.88	11.37	5.97	36.02	37.47	24.1	28.25	20.8	24.42	24.7	20.41	19.58	20.49	25.325	30.16	28.74	28.37	29.11	111.67	111.44	68.19
Pm002293	0.06	0.06	0.19	0.29	0.17	0.29	0.97	0.73	0.3	0.2	0.13	0.28	0.06	0.08	0.03	0.03	0.06	0.09	0.525	0.35	0.7	44.66	96.61	51.3
Pm002305	1.7	1.75	1.55	0.04	0.14	0.35	1.14	1.35	1.12	0.72	1.15	0.82	0.6	0.52	0.09	0.36	0.255	0.15	0.2	0.19	0.21	5.5	2.93	3.11
Pm002314	4.19	4.12	3.74	3.51	3.25	2.62	1.43	2.38	1.58	5.56	5.41	5.39	4.46	3.23	3.46	6.65	7.275	7.9	2.335	2.51	2.16	1.78	1.24	1.44
Pm002324	100.77	85.94	74.46	68.85	61.23	64.81	58.52	54.29	49.71	106.45	98.35	115.45	58.87	50.44	57.03	58.49	64.46	70.43	91.085	93.76	88.41	173.91	165.97	149.72
Pm002327	16.03	15.98	17.83	31.62	23.35	28.12	38.44	30.93	26.55	10.52	9.1	10.6	12.1	13	11.25	13.31	16.275	19.24	79.435	77.02	81.85	79.63	84.2	66.73
Pm002343	18.84	16.29	16.95	37.96	39.84	36.38	53.45	55.1	55.4	20.15	22.47	20.79	16.64	13.86	15.67	30.29	27.165	24.04	52.135	45.85	58.42	7.53	5.85	7.22
Pm002346	45.93	49.58	46.74	41.26	41.61	37.38	16.73	18.07	18.13	46.02	41.74	43.61	48.31	40.64	40.08	40.03	39.825	39.62	17.66	18.49	16.83	2.25	3.13	2.39
Pm002349	2.11	2.3	2.32	4.57	4.84	4.42	9.78	8.05	8.6	3.5	4.72	4.45	3.93	4.28	4.13	6.6	7.505	8.41	6.1	6.27	5.93	36.3	30.63	33.73
Pm002351	126.34	120.1	114.63	75.43	78.92	81.82	26.59	30.34	29.57	126.71	142.19	129.72	99.63	97.67	111.7	121.15	106.58	92.01	41.4	43.05	39.75	2.4	2.28	2.92
Pm002352	5.84	5.91	6.23	13.87	16.56	17.82	25.4	22.91	25.72	5	5.26	3.94	6.89	9.19	5.61	7.7	7.645	7.59	44.76	43.93	45.59	16.06	7.27	12.4
Pm002353	4.03	3.38	4.49	7.6	7.11	5.68	15.57	11.43	9.12	1.78	2.54	3.42	4.04	3.42	3.31	3.93	4.73	5.53	9.985	11.16	8.81	23.67	50.96	41.82
Pm002355	69.06	63.05	75.73	19.04	18.16	28.18	15.46	14.36	19.55	60.11	64.65	37.72	81.96	93.62	106.58	43.98	30.18	16.38	41.075	32.99	49.16	69.18	82.27	45.65
Pm002357	0.17	0.24	0.03	0.09	0	0.16	1.16	1.51	1.01	0.31	0.34	0.41	0.44	0.22	0.34	0.26	0.43	0.6	3.535	4.53	2.54	56.64	13.53	67.72
Pm002360	7.92	8.35	9.37	2.67	0.83	2.19	3.65	3.94	2.24	0.96	0.21	0.21	1.02	1.64	0.09	0	0.1	0.2	2.045	2.76	1.33	158.79	118.39	135.34
Pm002377	0.65	0.9	0.96	1.72	0.97	1.72	1.6	1.68	0.88	0.33	0.95	0.83	0.42	0.27	0.62	0.44	0.38	0.32	1.51	1.58	1.44	2.47	4.62	3.25
Pm002389	27.41	21.46	23.66	12.46	12.05	16.12	19.91	19.88	12.88	13.68	12.2	11.71	11.25	6.74	5.71	5.66	5.775	5.89	5.59	5.75	5.43	26.89	25.8	32.03
Pm002392	17.48	15.23	17.27	23.8	20.66	25.8	17.4	14.24	16.96	23.92	22.08	21.3	19.22	16.16	17.84	17.28	18.26	19.24	20.805	22.19	19.42	6.64	4	6.98
Pm002393	2.62	3.34	1.81	6.74	6.56	7.41	4.41	5.3	4.81	3.37	2.03	2.75	2.68	2.61	3.23	3.34	3.075	2.81	2.84	2.56	3.12	29.11	33.48	33.57
Pm002394	15.9	11.44	13.63	16.13	11.92	12.65	15.93	17.99	14.75	12.85	11.89	12.65	12.38	9.68	6.77	12.17	17.045	21.92	8.08	8.76	7.4	7.33	14.09	8.07
Pm002395	137.72	140.75	136.43	135.54	132.28	118.63	52.98	60.37	54.42	140.15	138.66	159.77	156.52	124.85	132.63	149.12	180.045	210.97	66.58	73.39	59.77	1.71	1.69	2.56
Pm002398	33.64	31.38	32.45	27.78	30.29	28.34	10.22	10.82	13.36	29.44	28.36	28.07	23.48	23.22	20.75	25.45	25.48	25.51	15.82	18.02	13.62	2.98	4.96	4.79
Pm002399	13.34	12.72	11.42	7.55	5.97	5.38	1.35	1.82	1.43	8.33	8.65	11.66	7.84	11.73	9.33	9.59	13.545	17.5	10.575	14.75	6.4	2.05	1.21	1.4
Pm002402	3.65	3.42	3.73	8.57	6.69	8.23	3.97	3.63	3.7	2.08	2.42	3.38	5.11	5.84	5.04	3.69	4.865	6.04	5.825	6.8	4.85	3.66	4.15	2.86
Pm002406	0.54	0.34	0.26	2.82	1.38	1.4	3.48	4.54	2.53	0.52	0.57	0.86	1.04	0.63	0.88	0.46	0.73	1	4.31	4.54	4.08	0.45	0.23	0.12
Pm002411	959	987.28	860.6	455.66	586.68	584.91	274.94	271.63	360.59	768.49	797.79	698.66	474.68	515.26	805.59	636.83	547.61	458.39	539.205	444.6	633.81	83.71	283.92	97.43
Pm002416	23.88	28.23	26.63	13.34	11.9	13.49	33.78	31.24	24.28	23.1	19.02	20.25	26.44	29.12	26.09	24.4	23.085	21.77	34.46	34.56	34.36	93.46	121.18	109.24
Pm002421	169.93	166.18	179.71	144.13	140.17	129.62	203.88	228.63	208.47	171.8	178.08	182.09	180.75	160.31	143.07	191.02	195.125	199.23	102.31	102.87	101.75	33.65	29.28	43.65
Pm002432	6.14	2.3	3.24	1.36	1.2	1.93	3.14	3.09	2.22	3.02	2.42	1.28	0.84	0.88	0.89	1.32	1.785	2.25	2.11	2.21	2.01	20.51	17.58	17.25
Pm002437	27.28	27.79	26.67	32.01	28.14	26.69	26.07	28.36	23.93	27.32	25.76	28.12	22.88	17.36	20.05	25.37	25.87	26.37	24.215	23.31	25.12	15.51	3.62	9.55
Pm002439	6.85	8.77	6.85	8.12	5.11	8.27	6.2	6.18	4.54	6.06	7.49	8.41	10.06	14.06	9.94	7.18	5.765	4.35	12.02	12.22	11.82	9.21	4.18	8.81
Pm002447	0.16	0.23	0.44	0.18	0.16	0.15	0.82	0.73	0.9	0.86	1.05	1.04	1.25	0.78	0.68	0.37	0.805	1.24	0.32	0.4	0.24	3.77	7.7	2.9
Pm002448	1.87	1.1	1.15	0.21	0.23	0.18	0.51	0.37	0.47	0.74	1.1	1.3	0.58	0.57	0.98	0.28	0.745	1.21	2.115	1.37	2.86	153.85	111.95	85.11
Pm002449	0.25	0.29	0.38	0.18	0.26	0.21	0.79	1.36	1.48	0.53	0.36	0.28	0.48	0.39	0.29	0.68	0.87	1.06	2.3	1.64	2.96	48.12	15.34	35.09
Pm002450	11.55	8.52	9.18	4.07	4.99	5.53	8.65	10.73	9.38	19.64	21.4	33.6	13.5	14.5	13.09	11.23	16.335	21.44	34.385	34.96	33.81	76.46	98.14	53.6
Pm002452	4.78	3.47	3.83	2.37	2.22	2.17	5.84	3.61	3.45	6.28	5.35	5.2	7.95	4.86	5.76	4.86	5.875	6.89	4.525	4.32	4.73	12.63	4.05	11.21
Pm002471	41.4	38.96	37.91	53.79	53.61	51.25	41.37	49.74	46.93	36.82	41.3	43.62	36.79	28.5	32.2	40.89	42.615	44.34	26.74	28.05	25.43	6.17	8.14	8.21
Pm002473	2.1	1.89	0.78	1.97	2.2	1.75	5.72	3.29	2.89	1.27	0.6	0.88	0.7	0.98	1.94	1.46	1.75	2.04	6.075	4.52	7.63	12.82	13.45	22.47
Pm002482	0.75	0.59	0.92	0.84	0.24	0.88	1.07	1.78	0.9	0.25	0.24	0.07	0.24	0.34	0.27	0.26	0.265	0.27	0.73	0.62	0.84	1.72	0.85	1.18
Pm002483	534.2	531.2	566.82	557.84	555.51	573.8	973.75	947.33	864.31	445.99	437.3	399.89	407.17	409.97	405.71	571.18	569.935	568.69	1125.61	1003.62	1247.59	2493.16	2210.62	1712.15
Pm002488	2.02	2.44	2.49	6.7	4.81	6.14	42.86	43.22	28.48	2.67	1.83	1.86	2.89	1.79	2.59	1.67	2.565	3.46	8.56	9.18	7.94	2.04	6.36	3.28
Pm002491	0.23	0.1	0	2.37	2.32	2.45	0.03	0.03	0	0	0	0.04	0.03	0.12	0.23	0.35	1.165	1.98	1.43	1.97	0.89	0.04	0	0.04
Pm002492	17.28	18.48	18.07	21.28	22.77	19.82	5.58	6.41	5.31	18.97	18.24	18.77	17.39	12.25	14.68	21.37	25.705	30.04	10.085	10.39	9.78	12.27	2.88	8.2
Pm002493	36.07	33.45	31.32	26.21	26.96	27.26	17.72	17.93	18.85	33.17	35.78	32.95	34.23	33.53	32.21	28.44	28.455	28.47	24.445	26.5	22.39	8.12	9.46	7.77
Pm002494	28.42	23.74	17.16	14.76	17.76	13.26	13.46	7.59	6.38	17.22	18.49	17.8	4.3	6.39	11.92	3.68	4.525	5.37	14.895	12.43	17.36	18.62	109.89	11.21
Pm002500	5.53	4.7	4.28	4.19	3.8	4.19	1.19	1.36	1.58	4.75	5.36	4.13	4.25	2.78	3.47	5.04	5.09	5.14	1.52	1.42	1.62	1.27	2.41	1.55
Pm002504	0.1	0.11	0	0.19	0	0.1	5.27	4.33	3.03	0.05	0.17	0.06	0.51	0.14	0.1	0.05	0.08	0.11	2.45	2.34	2.56	0.81	0.7	0.19
Pm002513	36.38	31.9	28.98	39.61	47.34	41.82	39.2	41.62	45.91	27.51	28.16	25.42	24.48	26.9	27.56	40.39	35.595	30.8	33.405	33.78	33.03	50.34	51.75	60.52
Pm002517	1.99	1.91	1.71	5.76	5.69	4.85	16.48	18.89	13.75	1.93	1.86	1.59	2.67	2.53	2.23	1.47	1.885	2.3	8.73	8.91	8.55	3.69	2.37	2.39
Pm002521	0.05	0	0.14	0.14	0.05	0	1.78	1.98	0.85	0	0	0	0	0	0	0.05	0.08	0.11	0.405	0.48	0.33	24.83	16.3	22.42
Pm002523	10.02	7.9	9.8	2.13	1.28	2.47	7.53	5.56	5.28	8.77	6.58	4.57	4.68	4.69	3.44	3.37	3.81	4.25	3.835	3.93	3.74	36.77	31.57	38.87
Pm002524	11.42	6.19	11.28	2.06	1.41	4.39	6.15	5.23	3.5	6.44	4.55	3.59	4.63	3.56	2.83	3.33	3.995	4.66	2.39	2.5	2.28	22.56	27.57	28.04
Pm002537	0.19	0.44	0.16	0.79	0.66	1.16	37.34	30.29	16.79	0.3	0.15	0.42	0.32	0.35	0.29	0.34	0.3	0.26	1.745	1.7	1.79	1.37	3.25	2.73
Pm002539	0	0	0	0.05	0	0.08	0.64	0.82	0.77	0	0	0	0	0	0	0.03	0.015	0	1.11	1.2	1.02	1.68	3.01	3.08
Pm002544	1.62	1.82	2.53	3.62	1.99	3.71	5.73	8.61	7.69	2.09	2.18	1.81	1.62	1.17	1.05	2.89	2.945	3	15.085	13.74	16.43	13.79	7.42	10.14
Pm002557	0.11	0.12	0.05	0.19	0.19	0.18	0.45	0.18	0.5	0.04	0.01	0.06	0.05	0.02	0.09	0.06	0.085	0.11	0.685	0.59	0.78	0.25	0.27	0.38
Pm002559	38.87	39.21	32.55	56.61	58.64	55.26	72.79	68.42	78.3	20.16	20.7	17.94	14.47	13.82	12.79	34.91	33.64	32.37	47.335	45.49	49.18	35.62	40.87	54.91
Pm002564	50.61	39.56	41.22	35.9	29.9	32.51	13.02	15.9	14.37	22.18	16.71	17.97	18.72	9.04	10.62	9.26	10.815	12.37	13.7	14.67	12.73	27.2	13.71	21.35
Pm002567	12.79	12.44	12.09	43.37	38.29	38.72	27.74	18.04	16.86	12.53	16.05	12.82	16.66	19.57	14.58	18.13	20.215	22.3	24.325	20.49	28.16	130.51	125.9	104.09
Pm002569	70.73	70.79	74.69	73.11	75.3	74.97	147.93	129.31	145.47	69.15	72.25	69.93	81.2	85.63	77.05	79.84	70.63	61.42	124.855	122.57	127.14	16.56	39.36	35.21
Pm002571	8.06	7.64	8.25	9.97	10.05	9.35	2.95	4.07	3.79	8.4	5.92	7.38	3.6	2.96	3.62	10.32	10.21	10.1	3.135	2.98	3.29	0.9	1.56	1.81
Pm002572	18.68	16.14	16.72	61.26	56.87	54.82	29	29.59	36.22	14.53	14.63	15.94	11.3	10.15	11.86	25.17	23.875	22.58	14.11	13.43	14.79	3.07	2.7	3.58
Pm002573	18.08	15.41	20.44	3.98	3.78	4.28	16.59	16.64	13.97	6.28	6.69	2.93	3.29	1.84	4.79	2.4	2.195	1.99	3.14	3.74	2.54	44.29	20	35.93
Pm002575	5.43	5.06	5.17	1.17	1.2	1.38	22.5	17.11	11.56	4.13	4.23	6.97	8.28	18.29	46.23	49.66	70.325	90.99	53.585	56.93	50.24	2025.94	148.39	1491.47
Pm002577	23.1	23.33	19.15	23.59	29.11	25.32	37.79	28.35	33.17	28.64	33.93	23.89	30.01	27.74	31.1	31.9	27.445	22.99	31.405	33.58	29.23	8.04	10.52	11.09
Pm002578	87.78	85.77	84.37	111.63	116.87	115.3	44.95	43.71	52.53	80.19	83.44	75.41	72.04	85.76	87.77	115.29	108.135	100.98	74.1	77.26	70.94	16.76	14.01	14.44
Pm002591	1.2	2.58	1.48	1.59	1.01	0.38	48.19	46.61	53.39	1.45	2.62	1.68	2.31	2.81	1.92	2.74	2.59	2.44	64.735	55.67	73.8	3.83	3.19	3.44
Pm002598	2.78	1.83	1.62	0.73	0.43	0.88	1.41	1.63	1.04	1.33	0.73	0.88	1.5	2.07	4.74	0.63	0.63	0.63	1.58	0.95	2.21	3.05	5.67	4.11
Pm002599	15.09	14.71	14.91	2.85	2.62	3.04	10.62	11.2	16.05	13.92	11.53	9.25	17.56	27	35.06	10.42	9.87	9.32	16.805	14.06	19.55	31.03	33.08	24.3
Pm002601	0.83	1.71	0.23	0.44	1.31	0.45	4.35	2.23	2.77	1.48	0.27	1.59	2.86	3.11	3.71	1.16	0.775	0.39	3.685	3.95	3.42	20.72	1.35	15.45
Pm002602	93.22	86.69	80.08	70.61	71.15	86.26	168.64	149.93	171.76	109.75	115.36	91.92	184.36	283.81	261.69	190.97	197.2	203.43	565.045	593.55	536.54	1005.45	569.85	866.97
Pm002603	76.15	77.15	87.5	24.93	20.92	27.85	29.15	23.2	29.37	91.65	93.98	74.68	70.65	89.22	92.39	60.9	53.305	45.71	66.545	59.67	73.42	104.9	139.69	100.83
Pm002607	10.41	7.97	11.49	3.71	4.25	4.5	15.84	17.12	13.4	7.38	8.27	5.96	7.97	5.24	4.22	9	8.875	8.75	8.215	7.73	8.7	20.28	25.31	20.84
Pm002608	9.52	7.87	9.82	22.51	20.83	17.39	50.2	46.96	44.16	3.93	3.22	3.57	2.46	2.15	1.87	3.65	4.205	4.76	28.545	27.31	29.78	5.44	12.87	8.39
Pm002612	0.45	0.46	0.82	7.71	3.91	4.38	0.32	0.87	0.62	0.26	0.22	0.36	0.06	0.72	0.32	0.94	1.815	2.69	8.545	11.05	6.04	2.37	2.03	1.88
Pm002613	0.05	0.14	0.03	0.1	0.05	0.23	18.25	17.99	22.13	0.03	0	0	0.14	0	0.03	0.03	0.195	0.36	22.395	19.66	25.13	5.4	4.19	5.98
Pm002627	27.94	28.7	26.66	36.78	41.1	37.32	7.39	8.06	9.73	39.91	44.19	36.95	34.12	29.3	36.49	36.05	32.9	29.75	14.645	15.29	14	18.87	9.55	14.2
Pm002631	24.66	22.39	21.87	39.59	49.4	42.85	45.38	38.3	42.6	19.42	20.3	18.63	17.4	17.72	18.15	39.93	32.38	24.83	49.125	49.28	48.97	176.49	117.86	158.97
Pm002633	0.21	0.39	0.24	0.38	0.26	0.14	1.06	0.72	0.63	0.47	0.11	0.21	0.46	0.6	0.48	0.37	0.395	0.42	0.5	0.46	0.54	1.45	1.46	1.79
Pm002644	18.45	19.87	19.41	10	11.25	9.35	44.7	43.33	35.13	21.09	13.11	21.41	19.57	20.15	10.09	13.81	18.45	23.09	68.5	68.1	68.9	103.24	66.45	90.54
Pm002646	5.65	4.72	5.72	9.48	10.04	11.16	6.96	7.8	8	14.77	15.58	15.01	9.25	8.77	12.83	12.03	11.055	10.08	3.425	4.01	2.84	5.51	7.49	6.35
Pm002650	0.29	0.46	0.28	0.06	0.16	0.15	0.79	0.93	0.59	0.86	0.76	1.25	2.84	1.87	4.08	1.34	1.885	2.43	2.52	2.99	2.05	16.51	3.4	12.06
Pm002651	256.88	163.88	123.66	83.09	108.84	113.08	20.69	22.47	21.73	239.21	332.63	402.84	7.61	17.65	70.26	30.54	46.785	63.03	194.185	114.15	274.22	49	82.23	16.39
Pm002657	1.12	1.36	2.18	1.87	1.43	1.19	1.64	1.73	1.61	4.12	4.51	5.37	4.85	3.37	4.48	4.94	5.07	5.2	2.8	2.91	2.69	1.08	1	0.99
Pm002662	1.96	1.15	1.49	3.37	5.06	3.43	4.86	3.89	4.32	2.31	2.75	1.9	1.97	3.43	3.7	2.17	1.845	1.52	3.615	3.32	3.91	1.25	3.13	4.34
Pm002670	53.72	40.97	41.35	37.99	36.78	36.27	25.6	25.63	26.25	37.07	43.86	49.75	22.16	21.92	26.18	31.37	31.465	31.56	23.14	23.57	22.71	41.88	60.03	42.18
Pm002674	10.99	10.72	12.48	14.73	13.4	12.64	7.05	10.38	7.78	9.76	8.01	8.73	6.58	6.53	7	13.92	13	12.08	3.715	3.18	4.25	0.81	0.57	0.61
Pm002679	1.78	1.72	1.81	3.67	2.75	2.82	5.48	5.56	4.23	2.29	2.08	2.23	2.38	1.61	1.09	1.73	2.205	2.68	3.105	2.46	3.75	0.91	0.73	0.59
Pm002681	101.32	106.11	102.89	212.91	189.62	201	168.12	182.93	167.47	100.92	95.21	98.98	94.63	72.68	66.96	81.66	94.435	107.21	190.66	174.49	206.83	294.52	268.41	255.3
Pm002693	58.45	54.49	55.64	49.99	53.56	46.78	15.04	18.81	16.73	47.28	50.11	45.83	45.04	37.02	38.33	41.12	37.755	34.39	15.655	17.12	14.19	1.22	1.04	1.9
Pm002699	145.23	141.13	137.72	152.85	147.01	149.39	106.41	108.29	110.18	124.72	125.94	124.12	121.92	128.32	124.06	154.13	142.565	131	106.82	109.86	103.78	18.86	14.38	16.63
Pm002706	13.61	13.49	12.28	19.48	23.37	18.83	8.83	9.26	10.26	13.97	14.31	13.53	10.71	8.66	9.88	8.88	8.79	8.7	8.66	8.59	8.73	2.1	1.81	2.43
Pm002717	230.3	217.46	217.15	265.91	285.96	267.2	276.93	266.21	310.4	182	193.75	182.4	137.17	126.62	149.11	234.59	206.235	177.88	176.515	176.33	176.7	59.77	73.74	84.26
Pm002719	3.63	3.34	4.81	10.27	7.95	10.36	59.87	60.12	41.86	6.53	2.93	5.98	7	4.73	5.68	6.9	8.84	10.78	34	36.43	31.57	16.87	20.73	21.2
Pm002720	0.05	0.02	0.02	0.26	0.38	0.36	0.13	0.21	0.14	0.12	0.09	0.06	0.13	0.18	0.1	0.37	0.34	0.31	0.215	0.26	0.17	0.74	1.46	1.53
Pm002722	13.28	15.33	12.11	9.56	11.11	10.75	4.13	3.85	3.99	12.04	11.31	10.38	12.57	10.27	11.77	16.39	14.005	11.62	6.82	7.43	6.21	2.72	3.74	2.19
Pm002728	11.02	12.55	13.7	22.64	19.71	21.08	12.18	12.88	10.54	12.8	11.39	11.52	12.59	11.09	11.31	12.95	15.16	17.37	16.295	18.1	14.49	4.49	6.52	5.03
Pm002733	1532.27	1346.41	1541.23	1833.04	1831.64	1742.62	1359.19	1391.24	1164.73	1031.39	1112.03	1179.29	887.83	705.6	639.03	1461.41	1472.26	1483.11	602.085	608.5	595.67	1375.35	1643.48	1508.77
Pm002739	38.31	36.12	38.6	36.21	38.17	36.33	25.68	27.67	30	36.83	39.39	34.36	38.14	36.33	36.58	33.58	32.48	31.38	22.69	23.81	21.57	9.65	6.96	6.37
Pm002742	35.14	34.39	34.57	41.88	53.06	48.72	7.17	8.49	10.02	26.82	25.87	24.11	29.66	27.67	30.19	21.14	21.92	22.7	65.015	73.15	56.88	3.63	3.1	2.56
Pm002746	1.7	1.42	1.19	1.56	1.88	1.38	1.65	1.07	1.61	1.32	1.29	1.31	3.87	4.17	6.78	1.94	2.715	3.49	2.885	4.03	1.74	2.91	2.33	3.82
Pm002758	0.17	0.04	0.47	0.64	0.91	0.74	52.1	42.54	26.4	0.04	0.34	0.29	0	0.24	0.22	0.25	0.41	0.57	24.725	23.91	25.54	3	1.86	2.9
Pm002762	21.75	15.7	16.95	2.84	1.83	4.62	2.23	2.62	2.44	8.18	3.84	2.81	3.83	3.49	3.93	2.71	1.545	0.38	3.305	5.04	1.57	86.62	93.22	74.23
Pm002765	11	10.73	9.19	17.46	13.95	12.63	14.01	16.72	14.95	10.58	12.69	10.47	10.51	9.12	9.93	10.7	10.18	9.66	7.375	7.33	7.42	1.3	1.32	1.53
Pm002772	1.39	1.2	1.19	1.09	1.12	0.95	0.74	0.45	0.92	0.45	0.55	0.6	0.49	0.45	0.67	0.44	0.35	0.26	0.51	0.54	0.48	1.05	1.12	1.21
Pm002773	3.97	3.1	3.93	3.46	2.89	2.74	2.44	2.72	2.53	2.56	2.18	0.46	1.65	3.2	1.94	1.2	1.055	0.91	1.19	1.14	1.24	6.94	3.27	3.7
Pm002789	33.57	31.78	29.37	20.61	20.66	20.99	7.91	8.3	9.27	31.53	31.24	37.07	34.11	30.19	31.5	28.91	28.83	28.75	13.16	13.64	12.68	1.72	1.65	1.68
Pm002791	0.06	0	0	0.11	0.06	0.06	1.66	2.57	2.04	0.06	0	0	0	0	0	0	0.035	0.07	3.88	3.35	4.41	2.97	1.23	2.43
Pm002796	1.55	1.1	1.26	0.09	0.33	0.24	0.22	0.36	0.24	0.23	0.4	0.39	0.15	0.3	0.25	0.22	0.305	0.39	0.525	0.5	0.55	17.06	4.96	10.83
Pm002811	9.84	8.25	8.06	5.57	5.18	4.6	9.65	6.99	8.23	6.95	9	8.66	8.33	8.46	8.94	7.92	7.515	7.11	9.955	9.55	10.36	29.02	25.32	24.97
Pm002820	0.95	1.51	1.49	2.14	1.95	2.06	5.22	4.6	4.66	0.63	0.74	0.87	0.56	0.36	0.44	0.25	0.46	0.67	0.83	0.97	0.69	1.12	2.01	2.65
Pm002823	27.3	25.53	24	14.23	14.68	16.54	13.81	14.55	15.84	28.6	31.17	28.67	24.94	28.17	32.64	20.97	17.85	14.73	19.545	17.99	21.1	65.56	69.03	46.08
Pm002827	50.86	46.26	43.58	48.56	46.31	52.93	149.99	154.02	150.59	189.29	185.18	185.78	260.47	246.07	220.36	146.15	164.635	183.12	70.535	79.47	61.6	109.07	129.56	144.44
Pm002843	1.33	0.69	0.99	3.6	3.75	3.38	10	9.89	9.06	0.12	0.42	0.12	0.19	0.31	0.56	0.14	0.13	0.12	3.245	3.88	2.61	0.33	1.18	0.59
Pm002844	21.79	18.75	17.64	27.68	27.36	27.4	162.98	148.29	144.98	3.63	3.31	4.08	5.05	12.81	5.81	8.9	11.105	13.31	52.455	52.12	52.79	183.42	396.92	181.89
Pm002846	0.08	0.17	0.21	0.66	0.29	0.32	1.86	1.7	2.59	0.13	0	0	0.08	0.08	0	0.08	0.085	0.09	1.165	0.97	1.36	1.41	3.04	1.18
Pm002847	28.79	37.02	27.44	37.7	37	38.15	72.12	56.05	65.52	69.08	81.02	95.64	73.42	72.07	74.55	55.16	47.83	40.5	113.74	118.78	108.7	516.75	621.24	288.94
Pm002849	7.98	7.03	8.74	8.2	9.6	9.51	9.82	9	7.95	10.44	10.04	17.7	16.9	9.28	9.57	13.35	14.795	16.24	9.355	8.91	9.8	41.27	27.22	30.44
Pm002851	28.4	33.31	29.8	45.74	43.76	39.95	28.47	29.69	32.44	22.85	18.13	18.76	23.57	22.23	23.2	29.05	25.945	22.84	33.185	33.12	33.25	5.29	7.35	5.69
Pm002852	0.12	0	0.36	0.29	0.31	0.35	11	12.49	9	0.06	0.21	0.07	0	0	0	0.06	0.065	0.07	1.745	1.58	1.91	0.62	0.21	0.3
Pm002857	0.92	0.73	1.21	0.81	0.46	0.75	0.78	1.09	0.86	0.24	0.52	0.28	0.31	0.21	0.08	0.25	0.21	0.17	0.62	0.7	0.54	4.93	3.79	5.71
Pm002861	0.05	0.1	0.14	0.53	0.38	0.36	2.8	2.21	1.56	0.15	0.27	0.11	0.57	0.84	0.24	0.23	0.375	0.52	1.51	1.49	1.53	1.17	0.86	1.56
Pm002865	10.37	7.02	10.11	3.1	2.99	3.69	4.85	5.08	4.31	6.42	7.52	3.82	7.82	4.9	7.45	2.82	2.475	2.13	5.47	5.45	5.49	13.01	11.9	12.93
Pm002870	0.68	0.65	0.63	0.92	0.62	0.76	1.71	1.54	1.35	0.42	0.44	0.46	0.56	0.59	0.73	0.37	0.525	0.68	0.785	0.76	0.81	1.49	1.52	1.74
Pm002871	0.05	0.08	0.04	0.04	0.03	0.06	0.31	0.2	0.35	0.02	0.03	0	0.02	0.06	0.23	0.06	0.045	0.03	0.005	0	0.01	0.59	0.34	0.5
Pm002874	0.45	0.6	0.84	0.29	0.56	0.47	0.99	0.86	0.67	0.16	0.22	0.22	0.44	0.2	0.26	0.05	0.045	0.04	0.215	0.2	0.23	0.42	0.42	0.51
Pm002877	0.29	0.81	0.26	0.37	0.33	0.31	0.62	1.16	0.7	0.68	1	0.44	2.14	1.44	2.84	1.28	1.075	0.87	0.81	0.93	0.69	1.58	1.26	2.65
Pm002878	1.67	1.59	1.77	2.05	1.76	1.76	3.16	3.22	2.86	3.9	4.13	4.38	6.72	3.5	4.23	1.03	1.45	1.87	2.785	3.11	2.46	7.39	4.85	7.84
Pm002886	826.58	545.98	477.6	168.93	205.51	218.6	126.27	131.67	107.17	457.12	623	800.28	117.13	92.62	165.66	139.97	173.615	207.26	370.645	273.22	468.07	499.71	1014.45	338.48
Pm002900	1.05	1.38	1	3.58	2.63	2.93	10.49	11.02	9.62	0.48	0.45	0.48	0.53	0.31	0.56	0.64	0.7	0.76	3.58	3.67	3.49	0.22	0.63	1.2
Pm002910	26.25	22.24	24.41	7.93	6.53	9.62	16.17	14.82	11.91	14.66	11.12	12.65	13.77	8.77	10.27	6.58	5.865	5.15	7.23	7.63	6.83	46.34	38.75	55.31
Pm002912	16.03	12.03	12.43	0.78	1.15	1.09	2.28	2.33	1.43	5.63	4.71	5.36	2.25	1.97	3.16	1.25	2.215	3.18	1.89	1.75	2.03	31.42	39.51	27.28
Pm002914	51.89	43.97	54.63	12.23	10.5	14.79	66.83	51.86	51.23	26.55	20	12.92	17.24	19.7	5.72	14.65	12.84	11.03	24.015	17.93	30.1	533.35	398.76	527.68
Pm002926	1.3	1.33	1.01	2.87	4.11	4.09	5.27	5.05	6.55	2.76	2.71	2.06	1.71	2.94	3.92	3.8	4.055	4.31	6.065	6.35	5.78	8.83	9.93	11.8
Pm002929	44.79	47.76	44.5	140.36	122.68	131.04	226.44	205.97	225.64	80.49	91.99	78.94	57.37	71.09	64.73	104.77	119.125	133.48	237.46	243.68	231.24	40.02	28.85	52.89
Pm002935	152.66	153.07	155.67	432.57	468.86	446.37	547.05	533.51	706.39	206.17	239.57	209.61	219.54	239.87	253.59	212.15	194.64	177.13	102.925	107.08	98.77	41.38	109.32	75.82
Pm002940	15.95	11.32	12.89	10.45	8.99	7.96	12.24	13.34	11.5	12.47	11.91	17.27	15.76	14.2	16.35	11	9.275	7.55	13.2	12.2	14.2	55.2	93.19	50.44
Pm002956	48.85	46.71	52	55.05	51.31	45.8	30.57	34.68	30.84	62.49	61.79	71.47	82.5	63.39	60.83	72.65	84.5	96.35	29.29	32.31	26.27	5.69	7.18	6.57
Pm002961	1.97	1.55	1.03	9.35	7.7	5.2	7.7	8.36	6.2	1.45	1.45	1.3	1.52	0.54	1.17	1.93	2.7	3.47	2.97	2.42	3.52	9.28	8.59	12.12
Pm002972	0	0	0	0	0	0	5.04	4.35	4.05	0	0	0	0	0	0	0	0	0	3.23	2.92	3.54	0.19	0	0.2
Pm002973	0	0	0	0	0	0.08	3.39	3.04	4.91	0	0	0	0.09	0	0	0	0	0	8.125	6.13	10.12	0.97	0.39	0.42
Pm002974	18	22.17	18.4	16.03	14.99	17.13	28	34.26	28.83	23.06	20.08	19.35	23.92	19.48	21.01	21.12	21.87	22.62	46.03	40.78	51.28	22.12	18.32	12.54
Pm002976	29.52	21.34	25.81	7.28	4.49	5.94	12.51	11.5	8.23	6.63	4.38	4.57	5.73	1.8	4.28	3.84	3.415	2.99	4.715	5.58	3.85	74.1	36.9	66.87
Pm002977	2.69	1.74	2.2	0.46	0.3	0.37	0.71	0.42	0.43	0.59	0.59	0.37	0.3	0.38	0.5	0.16	0.255	0.35	0.335	0.34	0.33	5.66	3.37	6.23
Pm002981	1.9	2.85	2.29	2.18	2.24	2.3	1.41	1.12	1.2	3.54	2.65	2.34	2.03	1.78	1.92	2.26	2.31	2.36	0.825	0.84	0.81	0.26	0.31	0.38
Pm002993	6.36	6.52	6.86	4.87	4.43	4.89	9.64	10.87	9.44	12.71	12.9	11.38	14.32	14.92	14.46	9.85	12.455	15.06	8.19	9.03	7.35	16.83	18.19	14.75
Pm002996	1.95	1.98	2.17	1.27	1.3	1	3.46	2.61	2.37	3.43	3.06	2.15	1.4	1.27	1.06	1.27	1.08	0.89	2.895	2.86	2.93	12.93	9.78	7.86
Pm003001	65.98	61.89	67.75	66.84	62.45	58.71	75.47	85.45	70.02	63.98	63.9	63.13	62.38	46.41	51.42	63.14	76.16	89.18	48.915	51.61	46.22	12.57	15.97	17.54
Pm003002	33.1	33.73	33.77	42.53	42.16	38.01	33.33	32.84	31.31	26.62	26.9	28.78	24.81	19.3	20	27.01	28.78	30.55	18.73	19.62	17.84	4.44	7.22	6.92
Pm003007	1.28	1.26	1.1	3.47	3.36	3.29	3.37	4.22	3.3	0.64	0.76	0.69	0.92	0.65	0.9	0.65	0.94	1.23	3.39	3.15	3.63	4.11	15.25	5.61
Pm003009	44.75	41.11	36.11	33.71	37.45	36.05	37.47	35.22	34.14	33.29	30.75	26.82	36.22	46.09	48.45	32.67	34.05	35.43	86.945	94.48	79.41	184.79	120.12	189.58
Pm003013	11.31	8.6	9.71	2.81	3.74	6.81	10.06	8.61	6.9	37.06	39.39	41.44	44.19	18.21	30.28	17.58	20.49	23.4	20.495	20.91	20.08	80.89	82.25	63
Pm003016	3.97	4.67	4.41	10.02	9.04	11.14	5.62	8.43	9.98	3.38	3.46	2.06	3.13	2.85	4.01	4.51	5.395	6.28	4.565	4.19	4.94	0.96	0.97	0.96
Pm003027	13.19	13.46	13.1	13.88	12.48	11.87	8.61	8.57	9.65	10.36	10.42	11.81	11.8	10.18	9.96	12.73	12.935	13.14	8.545	8.82	8.27	2.37	4.06	3.38
Pm003036	0.81	0.97	0.93	0.13	0.14	0.77	10.53	6.89	5.62	8.66	15.3	13.12	25.57	25.2	30.17	7.63	5.98	4.33	17.94	19.05	16.83	19.41	56.53	26.95
Pm003037	64.4	94.54	84.29	52.24	51	50.44	2.55	1.7	2.51	123.14	105.37	152.8	92.79	65.44	95.81	54.16	65.215	76.27	15.33	13.9	16.76	2.45	2.63	1
Pm003040	24.73	37.62	33.28	12.84	17.59	18.75	4.84	5.24	4.61	21.28	19.9	15.81	5.87	5.46	4.93	12.48	9.85	7.22	4.71	4.18	5.24	20.8	27.35	24.34
Pm003042	7588.69	8877.31	8890.18	6732.92	6825.18	6622.25	4480.87	4409.32	4508.02	8219.24	8345.73	8705.11	9352.51	8680.49	8894.28	8295.9	7874.56	7453.21	3351.26	3294.98	3407.54	1941.41	2548.51	2135.27
Pm003044	1.68	1.47	3.07	5.17	4.93	5.15	6.89	6.03	7.78	1.74	2.26	2.29	1.31	1.8	0.81	1.15	1.055	0.96	3.26	2.33	4.19	3.15	1.91	3.74
Pm003055	3.88	3.15	2.81	5.53	5.16	5.73	12.51	14.95	11.31	3.06	3.73	3.55	4.12	5.42	4.58	5.4	5.245	5.09	10.56	11.47	9.65	5.36	5.85	4.83
Pm003060	13.53	16.13	13.69	4.13	4.43	4.1	5.16	5.66	4.28	17.34	16.68	17.78	17.12	14.56	16.25	12.31	13.77	15.23	4.835	5.51	4.16	4.32	5.23	4.57
Pm003061	15.01	12.31	14.83	11.43	10.98	13.08	23.17	21.23	19.51	5.54	6.36	8.26	6.13	4.28	5.13	4.23	5.075	5.92	25.525	23.7	27.35	83.65	87.39	64.64
Pm003062	14.63	9.39	9.47	9.03	8.08	7.94	20.74	22.47	16.24	4.47	4.37	5.58	5.39	3.9	4.21	3.36	5.02	6.68	17.35	17.87	16.83	66.35	57.64	50.54
Pm003063	2.52	2.78	2.53	3.62	2.03	2.47	8.79	8.56	6.21	2.47	0.85	1.83	1.64	1.33	1.29	1.11	1.165	1.22	7.695	7.21	8.18	41.94	24.78	38.34
Pm003070	17.21	18.76	19.09	25.42	23.04	26.51	39.66	48.49	46.02	17.94	14.37	21.34	16.19	14.84	14.47	18.22	25.645	33.07	19.925	19.79	20.06	1.8	2.21	1.86
Pm003073	76.26	65.86	67.69	11.03	8.62	13.67	87.43	106.45	73.25	37.6	35.9	25.45	29.33	40.88	26.52	53.79	84.49	115.19	132.695	116.59	148.8	897.18	270.42	524.29
Pm003074	20.38	23.32	26.97	9.19	8.72	11.13	4.71	5.72	5.12	20.7	23.25	21.3	38.23	26.22	29.11	11.62	13.195	14.77	7.515	7.83	7.2	8.15	8.47	5.97
Pm003078	7.14	6.87	5.96	11.11	9.83	10.54	106.31	104.04	88.31	2.82	2.51	3.08	4.48	4.17	4.13	3.01	3.675	4.34	36.62	34.09	39.15	19.93	25.36	28.23
Pm003100	1.91	1.48	2.38	3.74	3.51	3.49	5.78	5.85	4.42	2.19	2.1	1.58	2.15	1.54	1.3	0.75	0.975	1.2	3.375	3.57	3.18	3.24	5.78	4.58
Pm003105	0.27	0.14	0.13	7.02	5.5	11.14	16.4	5.36	1.05	1.89	0.23	1.67	0	0	0.14	0.99	1.545	2.1	1.24	0.28	2.2	4.87	0.85	13.78
Pm003108	0.41	0.29	0.36	0.48	0.5	0.39	0.86	0.98	0.77	0.83	0.74	0.53	0.49	0.72	0.77	1.17	1.375	1.58	1.655	1.52	1.79	4.55	2.85	4.33
Pm003112	83.98	79.27	80.3	84.62	88.42	85.63	43.03	45.76	40.56	46.73	44.65	39.28	31.87	28.83	32.69	36.72	32.155	27.59	30.225	32.65	27.8	57.69	51.17	53.77
Pm003123	1.16	1.06	1.04	2.31	2.38	2.9	1.82	1.4	1.63	1.89	1.81	2.2	1.02	0.89	0.99	1.47	1.315	1.16	1.735	2.09	1.38	4.56	6.82	6.25
Pm003128	16.75	19.25	18.48	10.67	13.93	17.71	2.44	3.86	3.59	23.13	20.65	17.94	21.68	20.19	20.94	13.96	13.24	12.52	5.59	7.52	3.66	1.62	1.99	4.04
Pm003130	50.5	38.78	40.88	34.12	39.33	39.59	88.75	79.64	94.33	195.66	214.7	177.17	259.95	227.08	267.27	141.47	119.825	98.18	80.895	81.92	79.87	163.21	130.69	202.76
Pm003131	15.62	12.61	13.66	6.95	5.79	7.38	5.14	4.8	5.23	11.38	9.4	9.35	13.75	9.73	11.2	6.78	5.905	5.03	7.12	7.4	6.84	35.08	34.14	33.87
Pm003135	5.85	6.02	5.93	8.64	8.21	8.82	2.72	2.86	4.08	7.16	7.02	5.74	4.97	4.17	5.25	9.67	8.825	7.98	3.595	3.56	3.63	2.57	4.29	3.08
Pm003136	19.95	22.32	18.89	21.35	21.29	21.62	12.11	12.69	13.46	15.14	15.44	14.71	12.8	10.58	10.59	15.81	14.69	13.57	10.94	10.51	11.37	2.39	3.63	3.14
Pm003142	386.61	320.43	266.09	112.67	169.49	172.09	98.85	88.86	125.97	315.67	367	337.09	220.48	263.76	417.3	156.44	158.95	161.46	376.54	309.91	443.17	410.56	551.46	318.82
Pm003146	1.96	2.19	1.83	0.88	1.1	1.07	0.31	0.39	0.43	4.48	4.57	5.08	6.17	4.51	5.75	4.23	4.195	4.16	1.82	1.96	1.68	0	0.11	0.02
Pm003155	0.49	0.42	0.43	1.9	1.02	1.9	6.08	4.2	3.07	0.81	0.53	0.94	0.64	0.95	0.82	0.74	1.67	2.6	12.03	14.25	9.81	8.97	6.99	8.68
Pm003169	2.19	1.72	2.19	2.52	2.51	2.22	0.92	1.34	1.06	1.51	1.22	1.81	1.67	1.05	1.37	1.84	1.67	1.5	0.89	0.91	0.87	0.05	0	0.15
Pm003173	0	0	0	0	0	0	1.49	0.9	0.66	0	0	0	0	0	0	0	0	0	1.02	1.02	1.02	0.86	0.49	1.24
Pm003175	0	0	0	0.09	0.03	0	1.2	1.6	0.9	0	0	0	0	0	0	0	0	0	1.08	0.66	1.5	0.86	0.47	0.71
Pm003180	25.46	33.49	27.33	27.64	22.88	24.84	19.13	18.36	18.15	35.37	25.7	33.24	26.84	19.11	24.89	25.19	30.085	34.98	18.965	18.3	19.63	1.42	2.32	1.54
Pm003184	242.35	198.68	230.88	104.04	97.25	106.48	60.73	69.11	52.09	142.94	134.54	158.18	204.68	106.25	123.26	132.23	112.71	93.19	69.455	81.41	57.5	282.83	229.23	262.21
Pm003186	778.61	849.3	865.35	713.93	747.41	785.99	2266.9	2115.96	2503.67	779.98	798.32	751.23	788.14	831.13	806.71	864.41	741.375	618.34	2048.66	1679.81	2417.51	296.23	428.07	258.52
Pm003187	20.65	27.5	27.29	23.47	22.82	20.78	14.97	12.47	12.92	29.31	23.86	22	21.38	20.33	23.58	26.9	24.53	22.16	16.045	15.22	16.87	6.12	5.66	6.56
Pm003191	7.18	3.94	6.15	2.69	3.12	3.87	8.29	6.74	9.75	5.71	7.61	6.96	9.85	16.79	9.17	5.14	7.47	9.8	7.565	9.15	5.98	1.35	3.54	3.52
Pm003195	50.18	49.68	47.14	95.14	99.49	101.43	75.65	72.76	95.91	45.07	45.37	42.52	53.72	57.87	61.28	53.52	53.015	52.51	53.65	56.74	50.56	15.98	22.88	22.03
Pm003209	9.98	10.73	8.73	20.24	19.03	19.8	17.83	13.77	14.79	10.09	8.17	10	8.43	7.34	8.26	12.61	10.4	8.19	11.765	10.98	12.55	34.53	27.66	35.39
Pm003212	0	0	0	0	0	0	27.01	13.72	6.26	0	0	0	0	0	0	0	0	0	5.755	5.65	5.86	0.73	0	1.05
Pm003220	4.7	5.26	6.83	9.18	5.83	4.47	23.25	20.04	17.3	11.9	10.67	12.84	18.32	13.31	13.25	7.7	11.73	15.76	40.01	35.98	44.04	5.45	9.9	6.78
Pm003230	23.59	22.06	22.97	21.02	22.96	20.94	12.78	15.09	14.92	22.3	23.45	22.79	20.24	18.45	17.09	33.3	29.81	26.32	12.025	12.34	11.71	13.79	14.27	13.46
Pm003232	276.82	275.65	263.9	221.1	226.41	208.83	105.56	94.37	152.82	160.49	192.68	185.81	159.11	160.19	164.3	185.65	149.68	113.71	109.425	113	105.85	3.57	0	2.14
Pm003246	9.06	8.42	8.8	2.38	1.83	1.88	4.5	3.95	3.35	5.25	5.99	2.81	4.26	2.81	2.97	3.7	3.915	4.13	4.11	3.33	4.89	22.75	10.03	17.85
Pm003248	7.54	8.84	7.54	4.42	5.13	5.23	3.16	3.6	3.97	19.37	16.61	20.19	18.6	19.86	25.48	14.88	16.385	17.89	16.05	15.4	16.7	376.93	113.59	278.72
Pm003263	284.3	303.16	286.01	360.27	412.68	462.27	299.68	267.54	382.18	791.5	775.5	619.43	634.2	717.76	775.5	548.49	466.87	385.25	505.645	464.39	546.9	156.81	115.73	150.69
Pm003270	0.96	0.93	0.86	3.45	3.15	2.91	7.05	6.75	6.89	1.5	1.8	1.83	2.99	4.6	5.12	1.49	1.82	2.15	5.665	5.02	6.31	8.52	3.57	9.72
Pm003273	57.95	59.05	59.21	81.66	81.86	83.73	339.28	331.97	271.5	56.82	54.45	60.16	65.59	67.07	59.72	57.12	61.985	66.85	157.75	156.57	158.93	96.11	67.15	66.24
Pm003303	1.54	0.92	0.79	0.7	1.04	1.17	0.62	0.73	0.75	1.35	1.42	2.32	1.82	1.1	1.26	0.64	1.12	1.6	3.44	4.11	2.77	5.18	5.81	6.72
Pm003304	14.26	12.38	14.29	17.02	16.2	15.71	32.1	34.55	31.37	13.15	12.22	14.75	12.81	10.71	10.54	17.25	18.635	20.02	22.75	24.64	20.86	1.43	3.81	3.72
Pm003305	14.81	10.71	9.3	4.83	5.54	6.27	3.11	2.82	3.32	5.88	6.39	9.25	0.74	0.55	1.57	1.35	1.58	1.81	8.705	7.76	9.65	7.37	2.59	2.97
Pm003308	11.56	10.69	14.41	14.01	13.06	10.01	15.61	12.88	10.08	2.86	3.13	4.26	3.83	4.67	1.99	6.16	5.845	5.53	8.19	8.52	7.86	28.25	16.29	19.35
Pm003325	183.05	180.42	185.79	226.19	208	236.79	1142.42	973.95	940.39	217.87	233.26	268.45	665.85	958.9	607.12	324.04	405.425	486.81	1119.6	1364.36	874.83	1864.07	3547.39	1997.47
Pm003327	0.69	0.4	0.37	0.44	0.17	0.23	0.46	0.6	0.42	0.25	0.23	0.42	0.34	0.35	0.56	0.55	0.515	0.48	0.84	0.87	0.81	29.29	10.44	18.32
Pm003328	0.44	0.34	0.19	0.18	0.06	0.18	0.17	0.26	0.07	0.04	0.11	0.15	0.14	0.02	0.14	0.08	0.115	0.15	0.17	0.16	0.18	7.4	2.26	4.09
Pm003332	39.32	33.15	32.16	41.2	40.41	38.48	62.28	62.13	52.02	39.63	35.96	39.81	36.29	35.85	44.78	43.92	52.775	61.63	128.18	119.64	136.72	205.79	118.41	147.04
Pm003338	3.43	3.32	3.97	7.98	7.99	8.33	19.09	18.14	17.32	5.7	6.27	5.23	4.44	4.05	5.09	6.95	6.565	6.18	21.845	22.14	21.55	13.52	27.47	18.87
Pm003341	16.72	16.63	18.04	16.02	14.02	15.8	7.05	9.04	8.96	12.68	11.45	12.91	9.03	5.6	6.17	14	13.925	13.85	5.605	5.82	5.39	3.78	4.65	2.48
Pm003348	18.86	18.66	16.61	30.4	27.93	26.72	13.26	15.04	14.28	17.28	16.21	21.1	11.55	7.2	9.73	7.86	10.135	12.41	8.94	9.77	8.11	1.48	1.77	1.97
Pm003353	102.68	97.99	109.13	37.84	38.55	42.51	62.87	54.59	50.99	61.89	54.33	52.59	60.7	49.1	51.59	39.58	38.95	38.32	48.56	48.39	48.73	114.91	92.91	98.37
Pm003358	2.56	1.87	2.75	5.39	4.97	4.69	6.51	8.41	6.54	2.05	2.39	3.01	1.5	2	1.67	1.61	2.08	2.55	4.17	4.34	4	2.19	6.15	3.54
Pm003365	7.91	11.56	13.9	13.54	11	11.08	7.23	6.84	8.67	9.61	8.53	8.33	7.13	6.26	5.39	9.58	9.21	8.84	4.83	4.95	4.71	1.14	2	1.91
Pm003366	0.99	0.9	0.69	0.85	0.5	0.95	0.43	0.82	0.54	0.94	0.56	0.56	0.85	0.85	0.71	1.6	1.315	1.03	0.39	0.34	0.44	0.3	0.27	0.65
Pm003374	0.04	0	0	0.17	0.11	0.07	28.43	23.07	18.3	0.04	0.04	0	0.04	0	0	0	0.06	0.12	10.32	9.54	11.1	0.88	0.04	0.27
Pm003377	7.89	7.98	8.08	17.72	17.66	17.26	14.11	13.94	12.76	5.05	6.46	5.57	4.43	5.09	5.74	5.42	5.21	5	10.065	11.06	9.07	0.72	0.44	0.96
Pm003380	123.79	141.64	130.46	61.38	62.69	54.01	26.53	33.05	29.9	145.97	125.64	143.01	151.32	117.44	132.76	108.11	122.405	136.7	62.84	60.64	65.04	4.86	3.33	1.2
Pm003383	0.27	0.28	0.34	0	0.14	0.13	19.92	21.92	18.6	0	0.15	0.15	0	0	0	0	0.15	0.3	10.68	9.02	12.34	1.92	1.09	0.67
Pm003386	2.49	3.08	2.92	4.54	4.9	4.32	1.37	1.02	0.89	2.97	1.82	1.94	0.95	0.88	1.27	1.69	1.96	2.23	1.085	0.81	1.36	0.18	0.64	0.27
Pm003388	16.58	18.19	16.17	27.75	31.8	30.44	55.34	55.04	55.17	11.26	10.99	9.61	8.75	9.21	10.44	12.5	11.54	10.58	40.05	39.33	40.77	4.59	8.61	6.87
Pm003393	1.02	0.76	0.64	0.35	0.47	0.26	2.2	2.22	1.08	1.44	0.63	0.73	1.02	0.43	0.84	0	0.255	0.51	2.55	2.08	3.02	2.82	3.16	2.84
Pm003396	29.11	35.13	33.52	41.04	34.75	36.24	45.16	43.5	44.2	40.19	32.39	28.62	41.29	32.75	38.5	37.77	37.18	36.59	39.61	41.55	37.67	7.09	8.39	11.35
Pm003403	1.56	1.2	2.08	5.1	3.52	5.04	274.41	304.47	200.68	2.02	0.71	1.31	2.27	1.75	1.18	0.68	1.635	2.59	179.3	166.73	191.87	11.21	0.53	7.45
Pm003412	30.8	35.86	34.55	28.26	29.97	28.79	16.25	15.59	15.18	37.07	38.36	32.43	42	47.94	46.79	29.96	29.485	29.01	44.8	46.56	43.04	13.51	12.73	12.36
Pm003414	42.06	46.86	36.76	102.57	113.04	102.88	160.51	155.65	203.42	38.07	39.55	26.8	26.54	41.65	49.02	27.17	26.02	24.87	103.035	108.31	97.76	15.48	67.18	62.54
Pm003416	54.05	53.36	54.32	59.11	55.89	52.96	39.71	45.63	40.11	54.13	53.92	62.14	58.56	54.77	42.49	58.78	66.51	74.24	22.605	22.75	22.46	14.09	14.76	17.05
Pm003422	0.96	1.17	1.33	1.09	1.1	1.18	1.44	0.81	0.76	0.51	0.44	0.75	0.61	0.73	0.75	0.69	0.815	0.94	0.775	0.77	0.78	3.59	2.34	3.13
Pm003429	8.02	8.34	7.71	9.94	11.18	11.58	23.92	23.2	22.84	7.78	7.94	6.75	9.29	11.4	12.27	10.59	12.855	15.12	40.395	36.88	43.91	155.76	60.63	103.78
Pm003437	0	0	0	0	0	0	1.02	0.68	0.48	0	0	0	0	0	0	0	0	0	0.455	0.54	0.37	6.94	7.09	5.76
Pm003450	37.91	53.08	48.37	34.25	33.71	34.03	78.25	60.33	73.38	37.97	52.4	45.1	81.82	103.95	79.12	52.07	46.065	40.06	91.775	84.5	99.05	58.53	46.81	42.01
Pm003452	360.93	366.41	386.94	403.1	427.1	440.53	261.13	267.54	294.57	187.6	193.6	152.74	135.13	104.76	112.12	194.75	156.265	117.78	235.43	232.25	238.61	84.87	22.42	80.29
Pm003457	11.96	13.78	11.4	13.54	15.67	14.36	38.84	37.19	37.91	11.72	16.65	13.18	20.23	19.6	19.23	13.68	12.68	11.68	23.95	24.27	23.63	78.89	88.57	90.88
Pm003458	0.65	1.25	0.96	1.82	2.28	1.62	9.37	7.94	6.6	1.6	0.74	1.81	1.79	1.44	1.47	1.11	1.54	1.97	4.27	4.31	4.23	8.29	15.56	14.01
Pm003459	10.14	12.51	11.69	13.75	13.29	12.93	5.16	6.76	5.7	10.06	8.42	8.12	7.31	5.58	6.75	11.83	10.685	9.54	6.885	7.92	5.85	6.92	5.44	7.32
Pm003468	0.03	0	0.03	2.95	1.83	7.6	33.79	64.68	43.98	0.06	0.03	0	0.12	0	0.12	0.14	2.105	4.07	53.335	47.53	59.14	1.27	1.51	0.53
Pm003470	0.22	0.06	0	0.05	0.06	0	2.03	1.85	0.75	0	0	0.12	0.06	0	0	0	0.03	0.06	0.99	1.06	0.92	14.61	20.5	13.27
Pm003497	50.54	45.21	41.14	40.3	41.16	42.05	19.92	18.39	19.04	30.76	27.5	31.92	23.14	17.6	20.94	17.64	19.515	21.39	30.49	30.07	30.91	22.04	26.15	21.38
Pm003499	16.69	15.88	17.22	18.87	16.73	16.44	7.44	7.78	8.85	13.43	13.8	13.22	9.59	9.52	9.68	19.74	18.38	17.02	7.225	7.52	6.93	3.29	5.46	3.33
Pm003502	53.2	58.93	56.69	86.91	75.69	73.34	100.04	103.85	85.92	58.58	55.55	64.3	66.05	54.72	46.66	53.83	66.07	78.31	57.47	60.49	54.45	10.75	17.61	14.6
Pm003506	5.14	5.29	4.07	0.8	1.25	1.56	2.16	1.3	1.89	4.92	3.89	3.74	4.77	6.99	5.42	4.87	4.46	4.05	2.765	3.11	2.42	73.15	62.21	51.76
Pm003511	4.02	3.99	4.43	3.8	3.43	3.39	7.13	7.13	6.28	9.25	8.81	8.53	12.67	11.54	12.35	8.98	8.84	8.7	7.605	8.22	6.99	26.06	43.61	25.74
Pm003512	7.2	6.73	6.33	2.64	2.13	2.14	6.21	4.88	5.7	17.45	17.15	16.41	20.41	18.18	23.57	14.59	15.68	16.77	9.67	10.65	8.69	61.95	33.9	45.26
Pm003529	48.42	56.59	53.59	58.55	50.55	53.96	124.12	99.74	92.8	67.43	63.26	76.66	59.61	88.83	69.92	61.47	67.535	73.6	72.505	78.45	66.56	127.42	201.08	157.29
Pm003531	31.88	25.18	29.05	8.91	8.46	9.59	57.48	43.38	41.08	14.44	11.34	13.23	20.34	35.56	31.05	13.7	20.39	27.08	48.28	52.8	43.76	122.41	120.01	172.45
Pm003544	8.04	7.34	7.36	4.56	3.9	3.18	0.94	1.32	1.58	12.41	11.28	12.94	11.2	8.28	10.52	12.62	12.91	13.2	2.49	2.55	2.43	1.93	2.52	1.16
Pm003549	9.04	11.17	7.38	17.7	14.04	13.43	38.65	43.75	37.44	9.13	8.49	7.82	10.05	5.86	6.45	11.54	15.18	18.82	52.555	52.83	52.28	46.68	46.88	43.79
Pm003560	11	9.57	9.17	5.98	6.53	6.27	7.68	7.24	6.02	7.4	8.03	9.44	7.46	7.3	6.22	7.46	7.9	8.34	7.015	6.91	7.12	11.15	12.27	11.36
Pm003563	209.39	236.78	239.03	218.19	179.67	186.7	54.02	65.63	65.41	312.91	285.27	343.26	456.06	438.94	391.82	299.53	330.895	362.26	146.9	154.74	139.06	7.83	8.69	5.71
Pm003564	1.34	1.13	0.72	1.48	0.73	1.85	4.21	5.95	5.66	2.27	2.62	2.04	3.17	2.84	7.84	3.8	3.985	4.17	9.9	11.62	8.18	79.16	45.44	87.94
Pm003573	1.05	0.54	0.68	0.79	0.32	1.7	6.03	13.54	9.39	0.38	0.42	0.35	0.42	0.54	0.58	0.56	1.385	2.21	16.68	14.78	18.58	1.24	0.96	0.39
Pm003579	1.65	1.77	1.89	0.3	0.38	0.97	2.96	2.06	2.47	0.46	0.79	0.78	0.38	0.6	0.51	0.12	0.235	0.35	1.505	1.9	1.11	13.25	6	16.94
Pm003582	7.89	10.57	10.89	13.71	11.57	10.49	10.16	9.67	7.78	12.34	7.4	16.82	9.44	9.72	9.98	9.79	13.56	17.33	5.035	4.48	5.59	0.99	1.85	0.46
Pm003585	13.41	13.73	14.9	12.03	12.59	11.79	15.24	17.38	14.48	20.99	19.74	29.13	38.26	41.35	34.43	21.09	30.23	39.37	22.045	24.75	19.34	34.84	39.08	55.13
Pm003590	43.49	52.87	46.56	20.69	23.1	20.77	7.93	9.29	6.55	72.35	59.75	76.08	78.42	65.4	63.65	52.43	58.18	63.93	23.22	25.99	20.45	16.21	4.9	6.92
Pm003598	16.83	19.88	18.14	29.86	26.59	24.56	9.45	12.69	13.93	15.04	15.85	16.72	9.3	6.71	9.63	7.33	10.44	13.55	9.37	9.03	9.71	0.86	1.95	1.12
Pm003607	0.4	0.58	0.64	0.38	0.89	0.62	1.92	1.44	2.04	0.76	0.09	0.09	0.81	1.06	1.47	0.4	0.65	0.9	3.5	2.83	4.17	3.28	2.58	4.77
Pm003616	0.17	0.1	0.14	0.44	0.33	0.42	0.39	0.49	0.49	0.03	0.11	0.05	0.03	0.12	0.06	0.11	0.14	0.17	0.33	0.37	0.29	0.05	0.3	0.12
Pm003620	2.15	2.73	2.87	4.61	2.15	3.73	5.62	13.03	7.6	9.29	7.17	9.61	9.64	8.03	10.44	9.62	11.38	13.14	41.035	37.16	44.91	6.96	6.32	4.18
Pm003627	6.83	7.3	7.36	9.3	9.01	8.72	14.95	13.16	17.43	7.31	6.37	8.97	14.43	14.42	12.73	6.16	8.635	11.11	3.885	3.39	4.38	6.11	15.94	5.81
Pm003628	12.16	16.09	18.48	15.75	13.14	15.26	28.69	28.15	34.75	12.88	10.92	10.47	27.24	36.61	27.9	11.49	10.185	8.88	10.42	9.11	11.73	11.28	28.1	13.94
Pm003634	0.87	1.01	1.14	0.6	0.7	1.1	2.46	2.11	2.02	1.74	0.85	1.42	1.51	1.03	0.99	1.3	1.545	1.79	1.815	2.36	1.27	0.72	0.66	0.14
Pm003635	354.74	366.54	356.56	887.89	845.12	850.51	3305.23	2900.91	2899.45	473.26	511.92	499.26	280.52	218.36	255.49	454.54	412.485	370.43	1083.4	1053.96	1112.85	118.74	405.78	385.27
Pm003637	11.93	10.98	12.58	15.53	15.82	14.65	6.65	7.52	6.5	8.31	9.41	8.19	8.66	8.18	7.26	10.62	11.445	12.27	5.27	5.42	5.12	4.37	5.17	3.83
Pm003667	3.42	4.08	3.53	6.89	7.37	5.98	2.78	2.67	3.15	4.44	4.7	4.3	3.73	3.82	3.65	3.75	4.03	4.31	3.685	4.24	3.13	6.74	8.12	8.64
Pm003683	4.32	4.58	4.24	7.18	6.33	6.92	20.87	22.06	20.19	4.02	3.27	4.69	3.95	3.59	3.29	4.35	6.55	8.75	18.775	19.8	17.75	5.84	2.22	3.06
Pm003705	0.69	1.03	1.3	6.54	5.63	5.8	3.91	3.36	2.86	1.18	0.98	1.7	1.11	0.65	1.05	1.49	2.145	2.8	3.575	3.77	3.38	8.19	3.66	8.63
Pm003708	42.53	53.33	44.09	109.72	116.54	108.6	114.56	99.8	134.3	47.6	52.89	46.55	43.14	41.67	42.14	55.49	49.935	44.38	103.425	92.84	114.01	29.44	33.39	45.15
Pm003715	12.79	9.54	13.82	8.32	7.53	8.38	14.76	16.33	14.84	9.03	8.63	6.74	8.1	8.84	12.34	5.7	5.875	6.05	7.82	7.71	7.93	12.52	16.65	18.65
Pm003716	50.22	51.61	54.91	34.55	29.56	35.97	71.88	79.43	54.1	37.83	37.29	35.47	39.23	24.75	32.59	26.93	31.94	36.95	27.79	28.06	27.52	49.17	52.04	50.14
Pm003738	179.51	181.1	186.85	412.54	378.21	352.61	163.83	191.39	202.75	146.18	139.97	152.36	95.28	66.82	91.01	72.8	91.17	109.54	122.12	120.62	123.62	18.7	14.64	15.6
Pm003744	4.91	4.67	4.12	9.28	6.98	13.85	21	43.59	34.63	7.3	4.31	4.98	6.61	5.03	6.36	6.79	11.655	16.52	63.315	61.81	64.82	3.76	0	0.57
Pm003747	40.65	41.75	45.92	45.59	45	46.75	59.73	58.84	64.47	34.44	34.17	27.5	27.04	22.26	24.01	34.43	32.98	31.53	62	59.71	64.29	31.44	17.97	21.03
Pm003756	42.33	36.89	37.22	24.09	23.6	24.81	45.44	45.49	43.35	37.94	42.06	37.49	44.2	49.2	41.06	34.53	37.02	39.51	66.31	66.9	65.72	170.63	135.85	132.09
Pm003801	9.49	8.65	7.6	22.26	18.99	17.46	27.22	25.95	24.71	4.85	5.1	5.02	3.93	4.5	4.01	5.26	6.57	7.88	16.17	15.84	16.5	3.18	3.5	3.93
Pm003802	7.2	7.12	7.54	11.38	11.16	11.86	30.79	45.88	42.28	5.1	6.39	5.13	8.15	5.85	4.72	6.9	8.365	9.83	31.23	29.09	33.37	9.13	6.4	8.55
Pm003818	6.41	2.56	2.53	0.52	0.8	0.84	0.08	1	0.23	1.58	1.46	2.42	0.16	0.45	1.21	0.23	0.295	0.36	2.675	3.47	1.88	29.6	46.21	33.35
Pm003820	28.65	29.31	30.81	29.52	26.22	27.85	12.99	13.07	11.94	29.76	29.19	39.59	39.38	35.38	28.58	35.7	37.285	38.87	22.45	23.87	21.03	2.33	2.46	2.49
Pm003825	2.36	2.53	2.17	3.95	2.89	3.58	14.46	15.59	11.99	0.3	0.65	0.38	0.47	0.75	0.57	1.14	1.045	0.95	6.575	7.11	6.04	6.62	8.69	7.63
Pm003828	27.26	36.08	34.18	56.01	48	40.87	21.69	30.42	24.17	40.39	35.48	45.71	32.02	20.16	20.56	19.56	26.68	33.8	17.61	16.5	18.72	6.53	5.77	7.78
Pm003834	0	0	0	0.06	0.03	0.03	1.33	1.06	0.93	0	0	0	0	0	0	0	0.035	0.07	1.665	1.71	1.62	0.27	0.14	0.29
Pm003846	0.98	1.59	0.76	3.46	3.35	3.06	4.19	4.88	4.78	1.56	0.65	1.28	1.47	1.41	1.11	1.35	1.17	0.99	3.24	3.55	2.93	3.25	4.63	3.75
Pm003865	1.2	0.59	1.03	3.42	4.25	3.53	20.67	24.4	17.28	0.38	0.36	0.23	0.37	0.68	0.53	0.46	0.315	0.17	4.47	4.39	4.55	2.82	3.15	5.51
Pm003879	0.25	0.41	0.39	1.9	1.61	1.74	1.03	0.59	1.07	0.47	0.22	0.44	0.28	0.21	0.31	0.36	0.4	0.44	0.725	0.87	0.58	1.01	1.19	2.66
Pm003886	88.54	86.57	94.18	107.22	104.33	102.79	121.72	116.19	119.64	92.63	99.57	84.7	80.29	66.58	65.68	104.79	93.44	82.09	96.72	95.17	98.27	35.95	22.42	36.72
Pm003887	196.85	197.58	214.07	252.8	238.32	227.94	394.39	396.65	354.8	99.17	115.2	95.45	101.93	70.85	78.07	125.72	107.255	88.79	105.35	107.63	103.07	31.84	17.05	30.61
Pm003888	11.9	11.13	12.18	11.42	12.13	10.58	11.72	11.59	11.79	9.45	11.17	9.24	7.38	7.33	6.43	8.43	7.275	6.12	10.25	9.24	11.26	3.21	1.8	3.88
Pm003892	51.49	62.81	60.74	45.43	39.28	40.67	32.01	27.34	28.1	31.59	30.09	28.07	28.7	20.73	19.41	34.19	33.855	33.52	23.18	25.02	21.34	109.13	50.4	90.04
Pm003894	22.4	28.48	27.01	28.45	23.59	23.52	25.21	24.28	25.47	24.71	20.2	21.38	25.59	16.84	23.6	24.35	22.085	19.82	16.715	15.89	17.54	5.44	4	5.39
Pm003897	7.75	8.34	7.51	11.4	9.77	8.88	8.36	9.93	8.74	4.74	5.31	6.44	5.91	5.17	5.28	6.98	7.32	7.66	4.415	4.76	4.07	1.01	1.93	1.56
Pm003902	9.55	10.05	9.71	4.5	4.34	4.71	8.07	12.36	6.83	8.89	11.4	8.03	9.1	8.28	10.27	6.67	9.7	12.73	12.995	14.38	11.61	153.24	45.1	131.04
Pm003907	1.09	1.28	1.38	1.75	2.03	2.96	0.46	1.14	0.3	1.13	0.53	1.57	1.41	0.87	0.79	2.59	2.07	1.55	3.55	4.27	2.83	0.35	0.88	0.76
Pm003922	57.71	56.82	57.04	52.16	45.07	41.27	38.42	41.43	38.85	52.55	57.99	57.54	51.86	43.1	37.1	54.45	62.83	71.21	22.61	24.47	20.75	9.39	12.55	8.64
Pm003928	0	0	0	0	0	0.04	6.71	5.8	4.43	0.04	0.04	0	0	0	0	0.04	0.02	0	4.295	3.23	5.36	3.64	3.9	2.52
Pm003943	7.52	7.35	7.45	17.04	16.85	16.78	20.66	22.31	23.5	7.56	7.51	6.7	9.54	8.71	10.5	9.02	8.645	8.27	17.21	16.89	17.53	3.89	9.59	3.4
Pm003965	0.07	0	0.07	1.29	0.82	1.18	134.33	128.54	107.75	0	0.04	0	0.11	0.03	0.07	0	0.315	0.63	90.945	82.35	99.54	4.17	0.28	2.08
Pm003966	0.43	0.04	0.39	1.16	0.68	0.88	124.11	124.85	113.66	0.07	0.04	0	0	0.2	0.04	0.07	1.215	2.36	96.265	88.23	104.3	4.19	0.04	0.78
Pm003971	0	0	0	0	0	0	2.1	1.39	1.23	0.19	0	0	0	0	0.06	0	0	0	1.64	1.86	1.42	1.7	0.62	1.11
Pm003977	5.82	5.6	3.96	5.52	6.38	6.62	7.86	7.18	6.83	3.45	2.75	3.72	3.72	5.23	3.89	4.43	4.56	4.69	5.465	5.03	5.9	12.26	9.29	9.84
Pm003978	23.4	22.24	20.81	25.17	25.94	26.42	12.65	13.5	17.78	18.88	21.63	15.85	11.46	11.1	16.79	16.56	13.35	10.14	13.895	13.75	14.04	2.62	3.26	2.86
Pm003988	21.38	22.51	24.27	27.41	24.66	25.67	40.85	40.36	37.56	25.29	23.09	30.8	34.49	24.3	22.49	22.57	30.905	39.24	23.16	23.86	22.46	6.57	8.94	8.07
Pm003989	70.96	79.7	73.73	77.6	75.34	68	93.55	100.64	83.1	80.36	76.05	91.1	74.79	61.54	54.81	86.44	105.805	125.17	61.62	66.47	56.77	6.55	4.79	6.7
Pm004003	0.65	0.56	0.15	13.46	11.09	10.95	0.25	0.42	0.34	0.31	0.4	0.45	0.35	0.79	0.55	1.17	3.425	5.68	10.005	13.83	6.18	3.25	4.08	3.05
Pm004033	3.66	3.29	3.04	2.88	3.3	2.98	1.23	1.03	1.47	3.52	3.43	3.04	2.61	2.23	2.37	4.78	4.135	3.49	1.92	1.99	1.85	2.91	3.77	4.47
Pm004049	175.42	192.01	243.65	73.83	80.15	105.37	125.09	117.37	129.26	167.85	164.54	144.91	141.52	193.78	153.65	117.78	123.405	129.03	129.02	95.38	162.66	320.33	274.5	262.19
Pm004069	0.7	0.48	0.34	16.95	12.01	13.77	0	0	0.17	0.66	1.06	1.04	1.46	4.13	3.52	1.65	3.205	4.76	14.59	16.52	12.66	1.05	0.4	1
Pm004072	2.21	1.62	1.95	0.56	0.58	0.57	0.5	0.37	0.34	0.96	0.85	0.82	1.05	0.77	0.67	0.52	0.605	0.69	0.485	0.72	0.25	20.79	27.04	21.66
Pm004087	51.94	54.06	50.9	129.69	123.46	122.43	61.1	76.47	80.41	47.57	50.6	45.68	32.2	29.93	32.18	53.98	55.595	57.21	80.63	87.86	73.4	16.89	10.68	11.15
Pm004098	28.94	26.07	25.26	26	23.48	26.92	11.39	13.63	11.69	20.12	22.41	28.25	15.07	12.96	15.47	20.24	24.435	28.63	14.925	14.39	15.46	28.23	36.18	27.14
Pm004101	4.37	3.76	2.04	39.5	26.13	31.28	4.87	4.88	3.16	1.65	1.71	1.78	3.35	6.09	5.6	7.91	16.475	25.04	24.935	31.55	18.32	0.36	0.09	0.19
Pm004102	1.85	1.55	1.56	1.28	1.15	1	3.53	3.77	3.65	1.49	1.58	1.1	1.47	1.46	1.79	1.19	1.22	1.25	4.275	3.29	5.26	13.16	5.8	9.12
Pm004108	138.18	141.8	137.78	259.68	289.79	276.42	208.02	195.38	281.14	162.74	194.23	163.89	174.22	208.66	221.52	185.08	156.305	127.53	118.655	121.28	116.03	34.01	66.68	53.5
Pm004126	6.89	4.47	6.27	1.04	1.08	1.95	1.45	1.68	1.39	1.69	1.27	0.86	1.64	0.66	0.98	1.37	1.05	0.73	1.125	1.55	0.7	19.86	9.76	14.55
Pm004128	42.39	42.7	40.04	30.3	34.01	31.3	40.71	42.67	41.94	22.7	25.13	23.87	33.58	35.6	31.17	22.53	21.635	20.74	50.96	51.98	49.94	21.73	29.42	22.61
Pm004131	5.2	3.12	2.81	0.23	0.34	0.41	0.76	1.26	0.51	0.4	0.33	0.16	0.1	0.36	0.24	0.05	0.05	0.05	0.415	0.68	0.15	9.16	10.51	14.47
Pm004132	5.83	3.68	5.09	0.96	0.3	0.51	1.6	1.79	1.24	1.27	0.56	0.05	0.34	0.78	0.25	0.1	0.105	0.11	1.05	1.43	0.67	14.46	7.97	23.04
Pm004139	16.85	13.69	15.93	10.14	11.7	14.39	23.8	24.42	21.31	11.34	13.03	11.11	10.61	15.08	10.38	15.49	12.385	9.28	13.865	13.11	14.62	45.53	71.88	48.85
Pm004140	27.27	21.74	22.05	17.11	19.3	18.68	41.19	36.22	36.62	20.49	21.35	21.19	19.79	23.41	23.08	20.09	18.405	16.72	26.035	26.31	25.76	95.66	123.13	100.59
Pm004143	7.86	5.83	6.61	77.97	66.01	67.05	20.41	22.9	18.73	10.09	11.78	10.46	18.28	30.27	24.91	28.69	43.095	57.5	79.355	80.92	77.79	2.82	1.34	2.75
Pm004147	0	0.03	0	0	0	0.06	1.95	2.67	2.33	0	0.04	0.03	0	0	0	0	0	0	0.01	0	0.02	1.84	2.31	1.14
Pm004177	3.51	3.26	3.21	3.56	3.09	3.3	5.88	4.9	3.82	4.7	5.34	5.6	6.74	7.16	5.82	7.23	8.845	10.46	4.655	4.55	4.76	9.82	7.49	7.92
Pm004179	12.81	12.85	14.31	10.97	9.96	8.73	7.51	10.96	7.81	26.06	23.91	28.16	33.69	27.78	25.35	29.18	34.575	39.97	14.465	14.18	14.75	18.34	16.14	16.01
Pm004199	14.71	12.68	12.22	17.85	17.11	17.68	34.5	33.12	26.08	19	18.84	26.43	26.38	29.51	23.62	16.81	27.115	37.42	52.02	54.77	49.27	191.81	111.12	137.03
Pm004218	1.54	1.38	1.25	6.06	5.9	5.85	12.63	15.19	11.02	0.55	1.21	1.5	1.34	1.12	1.35	1.63	1.63	1.63	3.97	3.89	4.05	0.98	3.27	0.66
Pm004220	3.02	3.59	1.92	5.96	7.54	4.53	4.71	2.66	4.75	0.83	0.99	1.88	3.44	4.45	5.96	2.62	2.645	2.67	6.54	7.75	5.33	2.19	1.75	3.21
Pm004226	11.71	9.76	9.88	17.04	17.76	16.88	38.99	33.17	32.77	11.87	10.76	10.12	8.29	8.78	9.08	13.83	11.995	10.16	19.7	17.84	21.56	413.55	140.18	292.32
Pm004227	0	0.09	0.04	0.04	0	0.08	3.5	3.37	3.09	4.39	4.32	3.28	4.04	3.64	4.27	3.37	3.355	3.34	4.635	4.18	5.09	42.19	21.16	21.34
Pm004235	1.11	0.97	0.76	0.8	0.64	0.85	1.4	1.16	1.29	0.31	0.24	0.19	0	0.04	0.35	0.21	0.13	0.05	0.69	0.6	0.78	5.82	10.74	4.72
Pm004242	5.22	5.41	7.08	2.79	3.16	2.68	1.82	2.97	1.79	2.33	1.86	1.72	1.41	0.85	0.61	1.34	1.78	2.22	0.62	0.89	0.35	0.83	0.72	0.33
Pm004245	5.02	4.4	5.08	5.81	4.75	4.15	4.23	5.57	4.15	7.25	5.51	6.03	6.15	5.58	5.35	5.22	6.25	7.28	5.16	6.09	4.23	0.83	0.7	1.56
Pm004247	11.63	14.87	19.49	8.9	6.72	9.39	5.23	5.88	4.79	14.25	17.4	13.8	16.99	16.64	17.77	17.04	15.055	13.07	6.755	9.38	4.13	12.1	4.01	7.57
Pm004252	5.98	7.81	5.34	5.06	7.14	7.04	3.94	4.55	5.34	9.25	6.46	4.35	9.24	9.76	11.01	7.6	6.005	4.41	6.86	8.05	5.67	2.46	3.24	2.44
Pm004256	0	0	0	0.16	0.2	0.16	2.25	1.05	0.42	0	0	0	0	0	0	0	0	0	1.605	1.39	1.82	7.46	7.35	11.99
Pm004264	0.67	0.23	0.31	0.42	0.41	0.64	0.67	0.47	0.78	0.93	1.27	1.21	0.72	0.38	0.82	0.35	0.6	0.85	1.22	1.42	1.02	2.07	1.07	1.54
Pm004265	11.81	9.49	9.1	0.81	1.35	1.46	1.05	1.2	1.4	2.09	0.98	1.5	0.1	0.09	0	0.09	0.205	0.32	0.57	0.56	0.58	16.43	16.59	20.73
Pm004271	23.49	29.47	24.18	9.58	11.86	10.66	3.37	3.76	4.53	15.18	15	10.32	9.26	5.06	8.14	5.12	4.22	3.32	6.2	6.06	6.34	0.92	1.08	1.17
Pm004272	30.14	28.47	36.74	5.1	5.63	6.79	1.67	1.25	1.24	11.89	8.92	4.93	6.52	2.85	2.18	4.78	2.655	0.53	2.76	3.27	2.25	6.59	2.01	5.31
Pm004287	36.74	38.92	35.39	35.51	33.52	34	24.98	26.91	26.93	36.58	32.6	31.68	38.46	32.02	32.68	30.36	32.195	34.03	23.205	24.15	22.26	4.07	7.84	9.09
Pm004302	18.58	19.54	19.34	30.27	30.56	26.49	25.08	27.57	24.53	17.14	19.6	18.16	26.98	28.69	24.26	21.94	21.86	21.78	32.575	35.76	29.39	11.97	13.41	12.11
Pm004307	876.99	842.74	902.76	960.29	1067.65	945.67	537.1	539.56	628.63	807.89	911.86	783.77	681.72	547.35	612.24	1135.08	1022.18	909.28	361.045	361.68	360.41	223.31	271.11	316.17
Pm004308	8.59	8.17	8.16	7.11	8.3	7.39	4.74	3.28	5.45	9.26	8.45	7.4	5.98	7.11	7.17	4.2	4.385	4.57	7.15	7.29	7.01	1.67	2.07	1.42
Pm004313	3.58	2.76	3.13	2.38	2.07	4.39	2.66	2.51	2.47	2.35	2.81	2.85	4.08	2.77	2.92	3.36	4.12	4.88	1.95	1.66	2.24	2.56	3.68	3.21
Pm004317	3.06	2.43	2.78	2.13	2.01	1.53	0.48	0.73	1.21	4.18	4.16	4.51	3.56	2.69	1.8	2.46	2.22	1.98	0.51	0.4	0.62	0.38	0.21	0.07
Pm004325	6.5	6.89	7.89	9.54	8.29	8.11	19.74	20.38	19.26	13.17	12.35	12.6	16.54	19.48	22.52	18.34	20.41	22.48	62.13	62.77	61.49	103.15	99.47	136.8
Pm004329	5.34	6.68	6.54	10.59	7.54	9.08	10.7	11.68	11.24	8.31	6.79	8.69	17.51	18.92	16.17	7.46	7.465	7.47	23.06	23.49	22.63	11.32	11.14	8.28
Pm004352	14.79	14.7	14.71	15.5	16.23	17.2	7.42	8.4	8.03	24.19	22.3	21.68	21.84	20.4	21.75	18.36	17.395	16.43	15.56	16.93	14.19	5.51	7.45	5.34
Pm004359	0.51	0.26	0.3	1.68	1.87	1.45	1.12	1.13	1.32	0.21	0.26	0.08	0.39	0.13	0.19	0	0.165	0.33	1.915	1.72	2.11	0.47	0.81	0.23
Pm004366	0.72	0.63	0.9	3.67	3.91	3.47	65.91	66.27	52.02	0.78	0.64	0.52	0.99	0.87	0.94	1	1.19	1.38	42.215	39.15	45.28	2.97	3.36	2.32
Pm004367	1.25	1.28	1.41	1.5	2.68	2.2	3.17	1.3	1.73	6.28	3.24	3.39	3.22	5.66	3.95	5.74	5.04	4.34	3.37	2.96	3.78	7.02	4.86	7.43
Pm004391	2.31	1.73	1.52	1.13	0.91	1.6	2.59	2.48	1.95	1.74	1.41	1.31	2.09	2.29	1.42	1.77	1.85	1.93	1.85	2.23	1.47	6.49	4.81	7.04
Pm004394	0.2	0.27	0.36	0.71	1.03	0.76	2.96	3.6	2.88	2.63	2.96	2.25	2.38	2.67	2.34	3.06	3.045	3.03	7.095	6.43	7.76	2.86	3.45	3.18
Pm004403	1.61	1.62	1.97	18.4	14.96	15.87	20.47	20.52	19.42	6.85	5.29	6.72	8.86	7.62	7.16	4.04	4.64	5.24	11.64	11.8	11.48	21.89	62.67	14.88
Pm004407	27.53	26.49	25.47	25.66	23.1	22.12	17.12	19.71	18.56	33.56	32.81	35.18	37.91	33.88	31.97	28.28	33.685	39.09	20.76	21.67	19.85	5.05	10.72	7.25
Pm004415	49.75	54.21	49.93	7.31	7.25	9.27	0.72	0.83	0.64	220.6	206.64	237.09	161.02	164.39	160.8	120.65	119.37	118.09	29.455	33.44	25.47	24.91	15.67	18.7
Pm004416	17.67	18.19	16.65	1.85	2.67	5.65	0.61	0.43	0.79	367.18	351.07	388.6	239.48	250.19	238.27	279.96	281.34	282.72	87	99.23	74.77	46.38	29.56	32.57
Pm004417	75.12	84.49	71.06	29.93	33.82	36.87	16.15	13.91	16.25	341.34	327.84	323.66	241.61	227.51	243.68	337.55	313.215	288.88	104.42	114.28	94.56	55.1	34.85	34.73
Pm004418	8.42	7.9	9.6	6.55	3.95	6.66	12.77	12.97	11.93	42.13	44.51	38.62	86.31	81.33	88.06	37.5	40.035	42.57	52.675	52.03	53.32	30.89	46.19	30.84
Pm004419	6.12	6.78	5.26	3.11	3.67	4.94	5.73	5.34	3.81	12.56	12.01	13.85	20.51	16.18	17.31	5.85	5.795	5.74	6.48	6.36	6.6	0.82	2.12	1.71
Pm004420	8.42	7.76	8.52	3.62	4.98	5.17	3.03	1.91	3.56	7.33	4.86	4.94	9.89	9.98	10.76	4.45	4.63	4.81	3.45	4.12	2.78	5.74	4.02	2.5
Pm004422	9.9	11.57	9.88	7.19	9.57	8.15	3.16	3.76	3.5	10.58	10.65	11.36	9.01	10.85	12.01	9.22	9.345	9.47	8.18	8.4	7.96	1.91	3.22	3.67
Pm004423	8.86	7.48	7.26	6.17	4.18	6.03	12.4	10.81	11.35	6.11	7.14	6.69	11.08	10.85	8.98	8.35	9.595	10.84	16.37	20.07	12.67	24.93	23.62	29.56
Pm004430	78.53	74.26	76.4	55.5	54.34	50.54	42.36	43.15	31.31	63.78	69.28	98.29	64.81	57.25	52.46	55.26	77.185	99.11	49.96	52.88	47.04	145.93	113.88	107.05
Pm004434	134.5	167.07	165.33	223.2	203.22	183.42	472.17	481.87	452.72	36.77	36.41	45.18	53.06	42.11	40.43	28.37	33.595	38.82	105.67	115.52	95.82	5	7.27	5.18
Pm004437	0.77	0.29	0.62	0.05	0.11	0.03	4.04	3.43	3.52	0.62	0.26	0.79	0.46	0.37	0.52	0.75	0.955	1.16	3.405	4.15	2.66	277.54	65.56	214.15
Pm004439	97.82	76.47	86.64	66.45	62.24	69.5	33.68	40.44	33.94	41.54	28.9	30.69	45.38	18.78	23.74	47.72	41.31	34.9	25.37	33.27	17.47	248.99	174.39	186.08
Pm004442	0.86	0.75	1.61	0.43	0.6	0.54	0.49	0.76	0.45	0.76	0.45	0.56	0.77	0.65	0.2	0.42	0.41	0.4	0.39	0.33	0.45	5.38	2.72	4.93
Pm004445	1.62	1.98	1.6	1.43	1.46	1.8	3.21	4.21	3.79	1.82	1.69	0.96	1.96	2.88	2.04	1.04	1.455	1.87	2.45	2.92	1.98	9.06	6.97	9.59
Pm004446	0.66	1.66	1.41	0.53	0.29	0.32	1.74	1.68	1.29	2.12	2.42	1.65	3.76	1.69	1.29	0.7	1.085	1.47	1.045	0.91	1.18	3.74	2.91	1.75
Pm004455	1020.83	896.26	944.1	599.4	561.44	591.78	179.28	182.13	147.09	414.44	374.03	519.54	372.63	245.86	228.76	276.88	346.035	415.19	282.86	342.58	223.14	438.7	254.62	336.82
Pm004456	275.38	228.07	225.05	134.75	134.97	142.12	15.2	18.13	15.28	108.34	99.44	139.06	78.09	50.39	51.24	56.64	57.665	58.69	61.45	78.88	44.02	197.81	120.11	148.65
Pm004457	177.2	141.1	153.97	53.01	46.67	68.15	12.35	17.24	14.98	47.33	40.79	52.53	52.38	24.79	29.01	35.88	26.48	17.08	40.115	55.5	24.73	231.39	200.47	175.16
Pm004458	3.74	2.75	1.76	0.5	0.72	0.85	1.41	0.74	0	1.66	2.22	4.58	0.54	0.33	0.72	0.35	0.47	0.59	1.42	1.63	1.21	9.02	5.27	7.65
Pm004465	26.2	20.64	23.17	11.99	9.07	11.48	20.08	20.72	14.18	15.64	12.35	15.61	10.97	11.01	12.17	7.72	9.96	12.2	23.015	20.22	25.81	58.45	37.37	44.51
Pm004466	11.08	9.91	8.45	3.77	3.18	3.98	2.98	3.18	1.61	11.62	11.53	12.71	5.19	3.94	4.13	4.18	4.575	4.97	3.875	3.3	4.45	5.78	4.51	2.49
Pm004474	25.23	16.02	25.85	1.32	1.18	4.26	2.68	3.57	2.52	8.07	9.1	2.64	10.18	6.06	3.81	7.14	4.025	0.91	4.09	4.61	3.57	89.04	45.58	76.53
Pm004481	17.21	9.38	13.34	118.95	125.69	126.91	116.4	122.68	114.81	6.91	3.45	8.4	9.24	24.86	19.07	41.22	75.45	109.68	151.755	169.19	134.32	5.79	1.34	2.59
Pm004487	44.56	39.09	43.28	16.52	16.16	19.47	14.18	13.46	11.93	49.1	41.89	32.46	49.94	29.48	38.65	40.82	42.635	44.45	42.48	38.42	46.54	226.12	72.69	161.22
Pm004488	1.43	0.85	1.09	0.52	0.32	0.83	1.64	0.96	1.16	0.76	0.78	0.93	1.02	1.68	2.09	1.13	1.715	2.3	2.505	2.15	2.86	10.16	3.04	6.39
Pm004489	63.44	69.57	62.47	64.97	61.99	56.26	23.92	28.4	25.66	53.3	52.93	50.84	43.01	32.8	35.08	57.45	65.425	73.4	26.925	28.76	25.09	2.89	2.02	2.97
Pm004490	4.01	4.56	4.61	2.05	2.05	3.3	9.76	9.41	7.37	3.28	2.36	2.54	3.79	4.33	5.25	3.69	4.51	5.33	7.965	7.88	8.05	52.97	25.81	36.89
Pm004491	6.35	5.72	7.64	2.86	2.37	3.22	2.71	3.91	2.16	4.9	2.68	3.16	5.63	4.12	3.32	4.8	4.4	4	3.85	4.86	2.84	39.12	13.7	28.49
Pm004492	3.52	3.79	3.38	3.75	4.55	4.5	1.35	1.26	1.87	18.99	20.83	13.57	16.82	15.39	18.87	16.75	13.715	10.68	14.125	14.34	13.91	4.25	5.78	4.76
Pm004493	40.57	43.76	35.75	39.08	45.35	58.5	25.72	14.44	22.16	6.55	10.21	8.43	7.32	7.04	12.25	7.36	5.83	4.3	12.9	14.95	10.85	6.02	2.49	1.79
Pm004494	45.8	34.84	40.47	42.85	40.36	49.42	18.89	18.31	20.99	74.95	75.42	62.65	68.75	54.98	74.45	44.51	44.09	43.67	66.25	72.59	59.91	6.3	8.1	8.12
Pm004495	6.12	6.84	6.04	5.53	11.22	9.24	2.19	4.07	3.89	6.78	3.47	3.42	3.28	4.24	3.09	1.24	2.02	2.8	3.24	5.44	1.04	0.47	0.24	0.26
Pm004500	0.88	0.79	0.87	0.79	1.39	1.53	2.75	2.78	2.2	0.98	1.37	1.14	0.99	0.96	0.85	1.64	1.165	0.69	2.67	2.55	2.79	14.76	6.56	14.34
Pm004503	1.58	0.83	1.96	0.35	0.3	0.42	3.16	0.77	1.01	0.45	0.38	0.53	0.84	0.72	0.85	1.61	2.535	3.46	1.82	1.71	1.93	38.89	3.59	19.06
Pm004505	13.64	14.54	15.54	7.03	6.93	8.48	27.56	27.51	26.48	3.69	4.34	4.08	6.81	9.71	7.19	6.11	7.65	9.19	23.73	21.25	26.21	25.43	16.01	15.46
Pm004507	9.85	11.3	10.54	8.65	7.46	6.87	12.02	14.56	11.41	8.56	10.84	8.37	13.28	13.3	10.99	8.66	9.28	9.9	13.945	14.38	13.51	29.87	19.31	20.1
Pm004518	20.65	26.66	30.22	24.3	22.56	26.59	33.05	31.62	34.45	19.09	15.98	14.02	19.55	18.79	14.76	15.94	14.25	12.56	29.725	27.71	31.74	69.35	35.58	61.77
Pm004523	74.55	75.87	78.07	102.7	105.88	92.16	17.49	17.96	20.56	54.22	52.23	63.71	49.45	45.14	48.92	88.4	89.895	91.39	26.57	29.3	23.84	1.28	1.1	0.76
Pm004538	17.88	16.47	16.71	18.73	18.1	18.13	6.96	7.79	8.59	10.23	11.22	9.75	9.62	8.6	8.96	5.8	5.94	6.08	6.58	7	6.16	0.6	0.83	0.22
Pm004539	26.02	24.48	22.8	25.36	27.68	30.3	12.8	10.02	12.18	36.87	37.02	29.3	30.26	26.37	38.6	22.25	20.43	18.61	34.24	35.94	32.54	3.4	2.55	4.28
Pm004545	0.76	1.12	0.98	2.68	2.37	1.91	0.13	0.16	0.27	0.89	0.58	0.94	0.69	0.85	0.64	1.34	1.36	1.38	2.96	3.33	2.59	0.03	0.06	0
Pm004551	1.19	0.67	1.35	4.72	3.62	3.98	0.25	0.26	0.66	1.94	1.39	1.65	1.92	1.52	1.93	3.41	3.8	4.19	2.11	2.64	1.58	2.43	4.06	2.12
Pm004555	13.12	13.8	10.58	3.78	5.48	4.66	0.28	0.07	0.14	15.89	15.22	15	11.83	9.36	10.09	21.56	18.045	14.53	1.785	2.6	0.97	0.24	0	0
Pm004557	3.73	4.59	5.8	1.45	1.42	1.21	0.23	0.67	0.44	9.64	7.81	10.75	14.73	14.1	12.36	13.44	13.15	12.86	5.055	5.49	4.62	7.95	2.07	3.35
Pm004564	1.68	2.06	1.34	0.9	0.8	1.03	1.54	1.33	1.01	1.33	0.54	0.81	0.56	0.9	0.36	0.82	0.74	0.66	2.61	2.89	2.33	3.33	7.46	3.68
Pm004565	6.95	7.5	7.72	12.94	12.2	17.36	28.89	24.94	20.94	7.41	5.23	6.28	8.92	7.25	6.6	7.64	7.26	6.88	19.79	20.72	18.86	44.06	81.2	52.05
Pm004572	14.31	16.69	16.26	40.55	37.45	32.99	32.83	35.31	30.88	12.66	13.3	14.01	9.23	6.34	8.77	9.04	13.325	17.61	14.835	16.97	12.7	3.12	3.58	2.95
Pm004574	3.36	2.85	3.32	5.97	4.86	5.83	22.25	27.02	22.49	0.99	0.93	1.22	1.16	1.32	1.23	2.44	3.095	3.75	48.29	31.24	65.34	12.38	5.28	11.43
Pm004575	122.69	126.4	125.72	254.58	236.9	219.88	416.92	438.42	409.68	79.9	83.46	86.11	72.29	54.81	49.36	89.1	101.45	113.8	166.4	154.46	178.34	14.39	9	14.96
Pm004586	5.01	3.78	3.92	2.29	1.81	2.22	4.21	4.86	3.06	1.63	2.05	1.57	1.52	1.74	2.12	2.16	1.82	1.48	3.88	3.88	3.88	20.54	8.09	19.96
Pm004588	3.43	3.1	4.55	3.84	3.74	4.78	2.94	3.19	3.09	3.69	3.9	3.56	1.98	1.57	2.53	1.39	1.505	1.62	1.145	0.8	1.49	2.03	1.09	2.36
Pm004600	1.33	0.46	0.66	0.52	0.55	0	4.16	2.88	3.22	1.03	0.5	0.12	0.11	0.31	0	0.32	0.835	1.35	2.005	0.83	3.18	29.5	53.68	31.34
Pm004613	1.24	0.96	1.17	112.17	110.27	120.67	18.26	33.34	53.03	4.33	3.4	3.06	3.99	4.1	3.9	4.68	30.59	56.5	483.18	474.16	492.2	8.94	1.99	5.12
Pm004616	7.8	8.18	8.34	9.87	7.62	10.44	13.22	15.11	12.49	8.75	7.51	9.05	17.8	13.88	14.33	6.6	8.205	9.81	13.635	13.86	13.41	4.91	5.04	2.24
Pm004622	18.85	16.13	16.9	3.69	4.08	5.91	2.81	3.29	2.81	4.73	4.12	4.71	5.11	2.01	2.12	1.4	1.375	1.35	3.86	4.07	3.65	24.07	17.77	16.48
Pm004629	4.64	5.98	4.86	6.01	6.84	5.85	2.49	2.33	2.71	3.65	4.57	4.56	3.76	2.04	3.66	7.59	6.765	5.94	2.68	3.16	2.2	3.96	4.45	4.73
Pm004633	17.29	17.09	16.88	15.98	14.92	13.86	15.87	17.8	15.02	18.79	16.82	23.07	19.95	23.28	20.08	15.84	18.435	21.03	16.37	17.15	15.59	34.11	30.77	34.45
Pm004636	55.99	60.76	59.63	212.69	232	227.66	168.87	170.38	195.43	30.61	43.3	30.99	30.62	26.92	33.82	51.98	43.74	35.5	86.925	88.08	85.77	2.6	5.11	8.79
Pm004641	2.19	1.1	1.72	3.56	3.27	3.5	4.21	4.78	3.73	0.94	1.21	1.05	1.78	0.51	0.62	1.54	1.7	1.86	1.47	1.69	1.25	0.4	0.77	0.44
Pm004642	0.32	0.47	0.07	1.95	1.21	1.48	4.83	4.5	4.22	0.04	0	0.04	0.18	0.03	0.29	0	0.08	0.16	3.63	3.21	4.05	0.8	0.08	1.3
Pm004643	1.1	1.04	0.84	3.99	3.64	4.21	4.31	4.28	3	0.6	1.03	0.74	1.78	2.46	1.78	2.39	2.99	3.59	5.575	5.82	5.33	8.96	7.83	8.52
Pm004646	21.74	20.63	20.8	26.25	31.53	31.37	30.13	28.59	35.83	17.72	18.8	13.86	16.67	18.37	20.67	23.81	19.75	15.69	37.55	40.2	34.9	17.91	20.67	25.78
Pm004650	2.14	2.76	2.92	5.67	3.9	4.22	9.78	9.78	9.74	2.88	2.7	1.99	2.57	2.62	2.37	2.38	2.225	2.07	4.695	6.01	3.38	6.68	14.63	7.73
Pm004669	0.48	0.3	0.19	0.24	0.22	0.33	4.08	4.4	2.85	0.17	0.04	0.04	0.16	0	0.06	0.12	0.115	0.11	4.35	4.2	4.5	6.87	6.65	6.66
Pm004670	15.87	14.7	14.53	13.38	14.25	13.75	4.18	4.79	4.99	13.64	15.59	11.72	12.93	11.19	11.8	12.06	11.655	11.25	5.585	6.25	4.92	1.06	1.55	1.57
Pm004680	259.09	209.13	207.29	130.23	107.82	123.54	234.01	230.01	171.32	148.15	135.72	183.6	194.75	166.61	135.05	143.16	182.57	221.98	152.46	172.44	132.48	331.06	297.25	283.41
Pm004688	1.9	0.71	1.19	0.48	1.04	0.66	6.65	7.37	3.18	1.25	1.96	0.96	0.52	1.29	0.35	0.51	1.4	2.29	2.765	2.01	3.52	7.96	22.15	10.37
Pm004723	1.22	0.98	1.1	23.44	19.93	19.61	0.63	0.44	0.72	0.61	0.9	0.53	0.48	0.94	1.34	0.26	1.245	2.23	3.41	4.77	2.05	0.78	0.24	0.2
Pm004730	14.19	11.24	13.61	4.97	5.81	5.21	5.67	4.52	5.92	6	5.33	4.06	4.43	2.74	2.62	3.07	2.655	2.24	3.2	3.45	2.95	9.32	6.4	11.21
Pm004734	0.07	0.03	0.1	0.09	0	0.13	7.95	6.99	5.41	0.03	0	0.04	0	0.06	0.1	0	0.13	0.26	7.095	6.65	7.54	3.18	4.6	6.15
Pm004736	124.63	123.02	125.71	181.12	170.64	159.78	62.74	73.09	65.66	70.68	68.28	63.65	70.29	45.3	40.33	78.16	73.805	69.45	62.005	62.1	61.91	155.79	39.22	149.8
Pm004740	14.53	15.91	14.01	20.38	20.63	18.38	7.44	8.4	9.57	14.98	14.95	14.75	9.89	6.73	10.19	8.83	9.06	9.29	8.005	8.36	7.65	0.77	0.4	0.74
Pm004750	14.7	13.84	12.37	7.03	8.13	7.07	13.55	17.33	15.56	9.18	7.59	8.22	9.14	9.22	9.43	8	10.565	13.13	19.16	17.08	21.24	18.52	9.12	18.44
Pm004755	2.79	2.48	1.84	8.93	7.85	7.81	2.03	3.91	3.97	1.91	1.28	1.89	1.41	1.61	1.8	1.63	2.38	3.13	6.73	7.23	6.23	0.97	0.48	0.79
Pm004757	4.76	7.55	5.08	3.18	2.05	4.03	3.59	3.23	3.16	9.96	6.87	7.45	7.06	5.38	5.95	4.8	6.04	7.28	7.24	6.98	7.5	29.11	11.61	17.91
Pm004758	183.01	158	155.64	55.68	50.07	63.16	77.61	77.39	54.3	174.34	195.94	282.03	76.87	52.23	64.8	61.55	66.305	71.06	100.5	96.17	104.83	590.79	482.85	400.32
Pm004762	103.14	81.61	85.29	34.54	34.21	41.8	41.45	39.69	33.29	38.78	31.73	35.47	40.15	31.47	30.94	21.09	22.7	24.31	24.255	27.58	20.93	85.1	78.27	100.76
Pm004765	38.35	33.98	32.38	32.62	36.14	36.17	203.51	183.8	189.24	78.77	83.36	65.53	68.14	80.22	86.88	103.57	86.745	69.92	123.105	123.87	122.34	325.54	160.85	275.39
Pm004771	24.69	23.54	25.79	12.97	10.12	11.98	18.14	19.4	19.96	18.52	18.43	16.28	14.13	9.17	8.8	7.67	8.405	9.14	32.08	30.83	33.33	8.6	6.23	5.23
Pm004773	24.2	19.81	25.72	5.67	4.57	6.34	29.51	27.23	20.69	12.63	12.2	8.84	8.87	5.85	3.71	8.8	8.55	8.3	14.265	13.61	14.92	195.27	138.99	163.92
Pm004779	2.29	2.97	2.34	3.94	5.41	4.29	2.34	2	2.22	2.07	2.18	2.98	3.19	2.69	1.49	3.25	4.08	4.91	6.705	7.43	5.98	1.16	1.01	1.63
Pm004788	3.76	3.33	3.28	1.01	0.83	0.85	1.09	0.9	0.82	3	2.67	2.49	2.83	1.9	1.9	1.45	1.59	1.73	1.21	1.41	1.01	3.5	2.41	3.66
Pm004790	107.53	102.2	100.57	261.06	252.76	235.03	170.44	182.2	212.1	118.93	125.35	118.09	117.32	108.34	132.8	143.44	150.93	158.42	151.61	143.86	159.36	29.33	22.72	42.02
Pm004797	1.85	1.4	1.95	2.24	1.99	1.69	2.32	2.49	1.72	7.69	9.59	9.82	8.4	7.79	11.56	6.08	8.995	11.91	9.72	10.8	8.64	88.84	25.63	57.5
Pm004807	3.3	2.79	2.45	1.14	1.18	1.68	2.37	3.2	2.32	11.29	9.28	10.31	10.39	7.86	17.54	1.63	1.665	1.7	3.365	4.58	2.15	31.98	15.87	36.35
Pm004814	138.02	121.15	141.02	104.23	114.91	127.37	31.73	33.37	38.97	89.63	94.17	84.73	80.73	89.08	96.09	101.53	86.305	71.08	49.785	47.88	51.69	1.72	0.66	0.89
Pm004817	115.42	114.67	116.55	134.1	127.38	111.71	84.28	97.66	88.42	84.85	85.17	88.57	77.53	62.06	60.56	119.36	132.41	145.46	48.27	50.36	46.18	17.2	23.37	28.45
Pm004824	213.42	208.91	215.73	99.07	97.45	101.87	150.43	156.24	123.28	179.14	164.51	183.07	237.7	150.51	147.7	178.15	174.425	170.7	121.505	132.8	110.21	262.63	181.19	229.01
Pm004833	8.48	7.68	7.7	1.78	1.93	2.07	2.24	2.06	2.39	8.86	7.27	6.02	4.43	1.97	1.54	3.42	3.12	2.82	4.14	3.44	4.84	9.65	3.73	4.29
Pm004835	3.95	3.23	2.68	2.14	1.55	1.7	3.1	2.58	2.48	2.25	3.25	3.6	3.23	3.4	1.84	2.91	3.49	4.07	1.8	1.87	1.73	22.41	10.92	14.59
Pm004838	23.84	23.06	21.06	32.06	33.68	35.94	911.25	860.28	906.45	21.03	21.74	16.37	18.23	21.8	23.1	25.46	28.055	30.65	1290.63	1153.6	1427.66	62.99	34.46	33.81
Pm004841	1.12	1.85	1.6	2.33	1.68	3.43	7.26	9.01	9.53	4.45	2.12	3.34	3.93	2.96	3.95	2	2.205	2.41	2.935	2.58	3.29	13.99	18.58	13.8
Pm004844	0.46	0.49	0.35	0.29	0.2	0.15	0.26	0.28	0.25	0.37	0.55	0.47	0.48	0.3	0.57	0.39	0.365	0.34	0.4	0.44	0.36	0.84	0.48	0.85
Pm004852	1.37	0.72	0.69	0.67	0.63	0.56	1.52	0.86	1.11	0.94	1.34	0.7	1.15	0.85	1.13	0.75	0.84	0.93	1.095	1.19	1	2.77	2.38	3.44
Pm004866	0	0	0	0.03	0	0.14	0.3	0.91	0.9	0	0	0	0	0	0	0	0.035	0.07	2.54	2.52	2.56	0.3	0	0.26
Pm004870	17.26	16.97	20	4.98	4.37	5.25	5.52	5.75	4.09	2.02	2.58	3.49	3.59	2.55	2.49	0.89	1.13	1.37	3.955	4.32	3.59	6.21	1.18	7.49
Pm004875	4.23	2.91	2.63	7.21	7.39	6.68	20	20.95	23.21	1.72	1.93	2.54	5.34	5.54	5.1	7.07	7.54	8.01	11.695	12.21	11.18	23.05	13.33	20.8
Pm004886	1670.3	1715.88	1883.12	2569.83	2036.67	2044.23	2657.41	2953.51	2049.69	169.9	156.38	198.04	168.85	102.68	80.87	210.6	239.895	269.19	253.795	253.29	254.3	28.82	46.53	42.41
Pm004888	7.17	7.73	6.97	4.49	4.7	3.49	0.28	0.29	0.44	1.46	3.33	2.84	2.61	2.53	2.96	2.65	2.7	2.75	1.35	1.5	1.2	0.19	0	0
Pm004890	524.4	471.47	581.95	1102.72	956.47	988.36	740.67	772.23	696.2	95.48	102.59	95.06	93.15	75.27	52.01	118.74	119.02	119.3	177.075	163.57	190.58	21.69	29.11	31.74
Pm004898	57.84	67.58	68.36	51.54	60.4	54.77	39.06	33.65	39.09	57.87	51.5	41.9	41.48	52.48	48.11	63.95	55.23	46.51	29.815	28.52	31.11	2.4	0.12	0.75
Pm004905	32.51	31.61	34.44	77.1	64.87	61.22	55.51	64.81	45.32	4.5	4.82	4.19	3.27	2.45	1.18	11.74	11.97	12.2	22.275	19.12	25.43	1.58	5.55	1.72
Pm004912	23.94	18.59	20.48	63.67	49.68	51.79	106.08	122.17	96.31	4.47	5.19	5.02	10.32	7.95	4.35	16.82	19.555	22.29	63.985	58.68	69.29	3.52	2.12	2.54
Pm004914	0	0	0.55	0.22	0.08	0.08	6.49	5.44	0.31	0.08	0	0.27	0.56	0.66	0	0	0	0	1.835	1.64	2.03	293.02	413.55	297.63
Pm004915	2.18	1.7	1.8	2.65	2.19	2.52	15.05	11.37	3.83	1.53	1	2.24	2.37	1.27	1.25	1.84	1.93	2.02	2.47	1.91	3.03	510.35	613.73	450.47
Pm004916	1.16	2.14	1.72	1.24	1.92	2.06	5.75	4.51	3.55	1.55	1.04	0.65	1.92	1.48	1.26	1.87	1.485	1.1	0.735	0.21	1.26	2.81	1.42	1.83
Pm004918	31.22	29.48	26.31	41.42	39.13	38.65	37.23	35.94	40.53	42.17	42.28	44.35	40.78	41.18	46.96	34.74	35.405	36.07	23.725	23.28	24.17	34.78	51.31	49.42
Pm004919	3.79	2.4	2.81	2.74	2.08	3.36	3.33	2.61	2.09	0.72	1.17	1.45	1.47	2.5	1.48	1.09	0.69	0.29	1.795	2.22	1.37	3.98	5	2.75
Pm004936	7.88	8.42	8.67	7.71	7.7	7.47	1.71	2.02	2.58	8.54	6.98	6.25	3.63	4.13	3.16	10.01	9.105	8.2	3.585	3.92	3.25	2.12	3.43	2.45
Pm004939	11.78	10.66	7.43	7.96	8.83	8.91	9.97	9.62	8.12	6.03	6.93	5.24	6.13	9.69	10.31	7.9	7.485	7.07	13.215	15.69	10.74	31.14	16.29	34.12
Pm004941	10.31	9.81	10.16	5.05	4.72	4.72	12	11.5	11.31	4.91	4.95	5.46	10.83	10.18	12.28	7.39	9.605	11.82	12.685	13.56	11.81	31.5	17.24	36.51
Pm004944	5.43	3.89	4.05	2.6	2.21	2.72	2.29	2.45	2.15	3.55	4.2	3.18	4.72	3.52	3.3	4.21	4.24	4.27	4.015	4.67	3.36	25.35	8.4	28.55
Pm004950	0.33	0.34	0.24	0.8	0.93	0.52	0.7	0.78	0.71	0.27	0.3	0.22	0.29	0.19	0.2	0.22	0.475	0.73	0.34	0.4	0.28	8.04	10.53	10.5
Pm004966	5.76	6.51	6.38	1.87	1.77	1.5	1.06	1.02	0.45	20.77	16.99	18.46	11.39	10.69	10.31	17.16	20.595	24.03	3.355	4.21	2.5	4.81	5.39	6.04
Pm004972	19.28	24.83	20.12	9.55	9.89	10.61	1.55	1.88	1.44	14.64	13.41	15.8	14.81	10.17	9.86	14.21	13.125	12.04	1.585	1.63	1.54	0	0.04	0
Pm004978	0.33	0.29	0.14	0.99	0.62	0.79	0.68	0.57	0.66	0.76	0.72	0.32	0.45	0.57	0.64	0.28	0.48	0.68	1.195	0.84	1.55	5.23	1.55	3.41
Pm004981	2.38	1.6	1.61	7.08	6.11	8.05	11.9	12	13.61	0.54	0.84	0.08	0.82	0.83	0.3	1.16	0.785	0.41	2.56	3.27	1.85	0.5	1.35	0.64
Pm004982	2.55	2.56	2.45	11.08	10.47	9.32	20.57	20.94	20.1	0.88	0.81	0.87	0.64	0.66	0.43	0.76	0.5	0.24	4.855	3.48	6.23	12.06	23.23	8.71
Pm004983	3.67	3.48	3.15	23.04	18.13	18.57	107.81	109.49	102.26	4.11	3.29	3.89	3.78	6.5	5.85	7.17	9.84	12.51	41.045	34.06	48.03	222	86.21	108.68
Pm004985	0	0	0	0.38	0	0.26	3.63	2.83	2.24	0	0	0	0.27	0	0	0	0	0	0.415	0.11	0.72	11.32	9.89	5.5
Pm004987	24.7	27.53	24.02	120.53	113.97	105.96	12.22	12.88	11.92	9.47	8.65	10.96	4.62	3.5	4.77	8.86	9.05	9.24	4.325	4.32	4.33	0.07	0.07	0.81
Pm004988	54.41	66.39	56.83	55.24	58.03	61.05	20.96	27.16	22.39	26.56	20.59	24.35	41.02	40.37	37.03	24.95	27.775	30.6	37.365	37.34	37.39	16.74	16.83	12.37
Pm004992	1.4	2.89	1.78	2.87	3.82	2.86	0.4	0.42	0.19	2.01	2.35	1.94	2.55	1	1.48	2.35	2.175	2	0.845	0.83	0.86	0.9	0.38	0.49
Pm004993	1.21	1.46	1.82	2.79	2.14	1.69	0.14	0.74	0.34	2.43	2.66	3.18	2.92	2.06	1.65	4.09	4.205	4.32	1.155	0.59	1.72	2	0.89	1.22
Pm004995	1.89	2.64	3.63	3.33	2.24	2.86	14.21	14.86	12.64	8.08	6.7	6.35	10.06	12.7	13.93	17.84	16.625	15.41	57.64	44.07	71.21	312.43	64.06	208.9
Pm004997	2.22	2.42	2.71	2.31	2.6	2.65	85.82	85.98	85.24	1.61	1.62	1.37	2.13	1.68	2.03	1.74	1.83	1.92	67.685	62.71	72.66	5.49	3.47	3.17
Pm005000	5.82	5	5.42	6.39	7.19	6.59	1.83	1.91	2.37	5.01	5.04	4.33	4.5	4.22	4.19	3.15	2.99	2.83	1.83	1.98	1.68	9.52	14.06	5.03
Pm005001	0.48	0.28	0.54	0.38	0.41	0.55	650.07	610.56	607.86	0.32	0.27	0.19	0.27	0.13	0.24	0.37	2.105	3.84	591.57	508.95	674.19	33.18	2.21	17.71
Pm005002	114.52	111.87	106.75	100.92	118.96	114.17	228.78	211.19	226.94	103.06	109.63	88.62	92.08	99.41	110.45	127.05	109.52	91.99	255.8	257.23	254.37	110.57	115.93	119.02
Pm005008	8.11	8	8.13	14.71	11.94	14.61	14.39	15.39	15.8	15.05	13.97	14.85	14.64	11.77	11.79	19.43	19.95	20.47	13.105	13.93	12.28	2.62	2.3	3.58
Pm005011	0.22	0.6	0.43	2.89	2.93	3.47	3.72	3.67	3.67	1.55	2.49	2.32	1.86	1.89	1.7	4.31	3.825	3.34	8.165	9.18	7.15	4.34	3.4	4.59
Pm005012	0.14	0.06	0.09	0.1	0.11	0.07	6.21	5.4	5.22	0	0.02	0.12	0	0	0	0.04	0.06	0.08	4.315	4.29	4.34	2.59	3.7	3.11
Pm005015	264.7	284.5	291.44	282.67	258.05	256.72	327.87	334.2	310.08	302.78	303.68	307.88	293.43	277.65	241.51	344.62	356.955	369.29	180.375	190.69	170.06	27.81	92.59	37.48
Pm005018	91.48	74.63	72.41	59.91	79.5	71.45	40.89	40.51	51.71	65.34	76.53	65.69	49.83	48.42	68.32	68.97	57.885	46.8	73.385	71.24	75.53	101.37	173.96	128.52
Pm005023	3.71	2.89	2.57	2.48	3.92	2.77	2.23	1.72	1.99	1.61	0.8	1.51	0.91	1.03	0.66	1.17	1.085	1	0.99	0.92	1.06	2.26	1.99	2.4
Pm005025	54.72	58.96	53.67	52.94	56.18	55.17	18.16	20.27	26.77	62.33	69.73	56.36	34.25	25.59	36.81	91.5	81.69	71.88	33.08	33.83	32.33	25.64	33.75	27.11
Pm005026	8.63	7.41	6.97	11.09	11.2	10.78	29.36	28.9	28.43	4.98	5.7	4.72	5.96	5.5	6.2	6.78	6.385	5.99	24.045	22.67	25.42	27.89	25.19	28.45
Pm005036	18.07	16.92	15.84	12.96	14.05	12.93	9.28	8.36	10.68	15.22	13.88	16.27	18.83	21.35	17.41	16.46	17.63	18.8	15.315	14.69	15.94	5.35	3.4	2.67
Pm005039	31.48	24.09	23.32	11.55	10.66	13.81	27.04	26.55	22.32	16.35	19.43	18.07	16.01	19.51	20.36	16.15	17.065	17.98	39.995	40.02	39.97	82.89	79.37	67.85
Pm005040	0.04	0.11	0.07	0.63	0.25	0.27	1.44	1.7	0.76	0.11	0.08	0.12	0.18	0.33	0.14	0.35	0.49	0.63	1.165	1.39	0.94	7.43	7.14	7.31
Pm005043	4.91	5.33	5.2	5.89	5.8	5.22	1.67	1.65	2.22	4.75	4.55	3.94	4.24	3.44	4.46	7.43	5.86	4.29	3.435	3.42	3.45	0.98	1.55	1.67
Pm005044	4.46	5.72	4.45	1.85	0.93	1.56	2	2.72	2.49	3.32	2.48	2.17	3.85	2.48	2.38	2.06	1.845	1.63	3.095	2.97	3.22	8.86	8.9	9.04
Pm005045	18.99	7.87	12.18	3.92	4.46	5.17	4.39	2.57	1.68	6.14	3.92	9.66	6.19	5.31	3.98	1.69	2.075	2.46	8.685	10.46	6.91	91.9	84.98	63.26
Pm005056	4.41	4.91	6.06	9.39	9.32	10.24	82.52	90.49	87.92	3.94	5.05	4.46	3.57	3.56	3.55	6.69	6.86	7.03	78.12	62.61	93.63	9.85	11.58	8.76
Pm005057	0.05	0.1	0	0.34	0.37	0.46	3.17	2.83	1.37	0	0	0.05	0.02	0	0.05	0.02	0.105	0.19	2.13	2.3	1.96	3.74	4.74	4.14
Pm005062	2.44	2.76	2.52	4.04	3.78	4.01	3.53	3.89	3.85	4.05	5.31	3.55	2.81	2.86	3.18	3.53	3.715	3.9	3.915	3.67	4.16	2.47	1.69	1.99
Pm005071	1.01	1.17	1	1.42	1.02	1.93	8.39	6.29	6.67	1.49	1.25	1.13	2.25	2.21	2.26	2.06	2.43	2.8	14.605	14.84	14.37	39.89	43.8	41.83
Pm005083	1.95	0.57	0.69	2.67	2.17	2.32	108.78	110.29	91.19	0.58	0.24	0.86	1.4	0.26	0.91	3.34	4.41	5.48	98.415	88.4	108.43	18.2	8.01	5.65
Pm005091	9.41	10.27	11.74	2.01	1.64	2.04	0.92	0.53	1.04	13.48	10.21	11.27	12.31	7.41	9.12	7.33	7.275	7.22	2.8	3.41	2.19	2.05	0.95	2.17
Pm005103	0.04	0.04	0	0.04	0	0	31.61	28.8	22.59	0	0.04	0	0.04	0.11	0	0	0.045	0.09	2.36	2.13	2.59	0.67	0.22	0.24
Pm005109	2.78	2.45	1.83	2.6	1.73	2.9	12.59	8.43	6.43	1.24	0.3	0.59	0.67	0.25	0.13	0.78	0.61	0.44	0.585	0.77	0.4	3.28	5.88	3.09
Pm005112	0.12	0.24	0.4	1.09	1.05	1.11	1.9	2.19	2.72	0.67	0.4	0.07	0.82	0.65	0.47	0.51	0.545	0.58	2.735	2.91	2.56	1.71	1.86	2.29
Pm005125	149.68	136.5	116.08	110.93	124.58	109.07	80.59	88.4	102.14	107.39	121.94	124.23	71.49	73.2	90.56	111.85	107.95	104.05	104.17	97.21	111.13	183.54	193.3	173.93
Pm005142	7.09	7.11	8.36	8.94	7.83	8.51	3.56	2.61	2.8	4.66	4.24	3.97	3.28	2.92	3.86	3.42	4.435	5.45	4.975	4.72	5.23	2.34	0.91	2.21
Pm005146	0.28	0.07	0.28	9.16	11.54	9.52	2.32	2	1.72	0.15	0.08	0	0.21	1.06	0.14	0.76	1.4	2.04	15.76	17.4	14.12	7.51	5.24	3.48
Pm005159	1.29	0.13	1.28	1.81	1.1	1.42	2.18	4.38	2.26	0.13	0.88	0.58	0.71	0.18	0.46	0.63	0.85	1.07	5.085	4.3	5.87	6.26	10.88	4.6
Pm005163	19.29	17.8	18.89	21.86	21.09	21.27	10.87	11.85	11.17	11.92	13.03	11.07	11.79	11.75	10	19.04	17.255	15.47	11.895	13.13	10.66	1.48	2.06	2.97
Pm005164	4.56	4.51	4.61	3.53	4.07	3.05	3.95	4.16	3.68	2.41	2.53	2.2	2.19	1.66	1.77	2.02	1.91	1.8	0.935	1	0.87	1.47	3.07	1.54
Pm005175	0.12	0.11	0.03	0.17	0.1	0.1	0.73	0.83	0.67	0.08	0.1	0.13	0.06	0.12	0.12	0.1	0.105	0.11	0.835	0.94	0.73	0.53	0.23	0.7
Pm005182	29.48	23.57	31.33	12.26	9.69	12.28	35.21	32.32	29.36	11.49	9.66	10.3	13.93	13.01	10.48	7.87	8.39	8.91	13.275	12.7	13.85	6.63	4.68	5.26
Pm005185	1.68	1.26	1.47	0.31	0.28	0.36	1.46	1.45	1.08	1.48	2.06	1.53	2.08	1.71	1.82	1.9	2	2.1	1.48	1.37	1.59	22.33	9.14	17.04
Pm005198	152.4	113.78	96.83	91.11	108.88	99.48	23.48	26.24	25.84	94.28	103.27	126.06	21.01	17.28	24.89	44.99	52.135	59.28	69.22	51.52	86.92	45.96	34.13	33.67
Pm005199	53.34	54.33	56.36	84.7	87.72	79.89	38.18	40.13	46.58	50.67	48.2	42.32	21.93	18.33	25.01	22.08	23.72	25.36	30.06	31.15	28.97	23.95	27.78	26.98
Pm005216	4.36	5.86	7.23	9.67	10.55	10.67	6.73	8.72	6.43	3.67	2.97	4.16	3.79	2.17	2.75	1.93	3.025	4.12	2.79	2.85	2.73	0.33	1.32	0.57
Pm005220	37.7	33.14	37.24	14.68	14.81	18.77	17.72	17.84	15.36	22.26	20.18	24.4	14.55	8.66	8.26	12.58	10.635	8.69	14.28	13.78	14.78	49.61	64.84	48.48
Pm005225	25.54	23.22	23.91	16.89	17.84	21.17	17.64	18.4	21.4	27.53	24.25	24.83	26.11	23.85	26.88	23.7	25.635	27.57	32.25	33.62	30.88	100.73	50.56	82.53
Pm005228	0.25	0.22	0.6	1.27	1.08	0.82	2.4	1.82	2.18	0.44	0.41	0.4	0.65	1.1	0.58	0.66	0.565	0.47	0.89	0.86	0.92	3.9	1.54	2.67
Pm005234	0	0	0	0.08	0	0	1.52	0.94	0.25	0	0	0	0	0	0	0.04	0.02	0	0.155	0.25	0.06	5.05	6.37	5.93
Pm005245	4.01	3.09	2.67	3.66	2.41	2.29	2.93	2.51	3.01	3.43	3.07	4.82	3.42	4.45	4.04	4.01	3.92	3.83	3.695	3.37	4.02	20.08	22.96	21.7
Pm005255	13.32	12.69	14.39	13.97	13.42	12.98	13.33	13.45	13.89	12.08	12.22	11.8	12.27	11.72	11.91	14.29	12.84	11.39	9.865	10.6	9.13	16.93	15.14	18.97
Pm005257	22.72	21.08	21.31	23.03	25.57	25.06	7.76	9.43	9.89	16.99	15.48	15.15	8.78	8.55	10.98	8.3	7.885	7.47	9.74	9.01	10.47	2.19	2.67	2.45
Pm005259	3.59	2.64	0.89	4.2	3.6	2.93	10.66	10.43	6.97	2.66	1.6	2.73	2.06	3	2.59	2.01	2.78	3.55	12.585	11.09	14.08	10.11	14.44	9.29
Pm005262	3.95	4.3	3.91	4.52	5.07	4.6	33.9	31.38	32.61	10.02	14.21	8.36	15.88	23.83	21.05	17.81	12.675	7.54	53.84	58.81	48.87	94.19	362.11	180.03
Pm005263	2.04	2.1	1.86	0	0.95	0.9	5.13	5.25	2.75	4.07	5.35	2.99	5.05	7.79	2.38	3.99	3.82	3.65	14.91	15.42	14.4	12.74	31.81	29.9
Pm005280	1.84	2.96	2.47	5.32	4.6	4.76	7.18	6.59	6.77	2.77	2.09	2.72	3.76	2.76	2.63	2.54	2.885	3.23	3.63	3.92	3.34	0.31	1.26	0.6
Pm005292	10.64	6.49	6.06	0.73	0.75	1.87	1.2	0.95	0.63	11.38	13.05	10.19	4.72	4.37	5.83	8.07	7.865	7.66	6.515	6.68	6.35	58.99	58.22	44.52
Pm005293	4.78	3.37	4.97	13.29	8.65	10.71	17.42	15.21	11.17	3.26	3.78	5.14	3.92	2.76	2.92	3.75	5.425	7.1	11.425	12.71	10.14	3.26	6.43	2.78
Pm005297	9.04	9.82	9.14	8.42	6.15	6.34	5.9	7.12	5.31	7.2	6.86	7.22	6.77	5.61	5.02	9.08	10.095	11.11	3.5	3.76	3.24	0.42	0.93	0.35
Pm005306	16.2	15.86	13.48	8.03	9.19	9.58	7.2	9.37	6.84	14.15	14.14	11.39	15.3	12.97	15.08	11.22	10.52	9.82	10.865	10.97	10.76	11.65	27.28	15
Pm005308	24.72	25.15	26.71	23.05	22.34	20.43	28.4	30.12	25.25	13.25	12.41	9.48	13.01	8.97	10.11	7.81	9.875	11.94	9.07	10.11	8.03	45.83	25.35	43.61
Pm005312	39.03	26.55	30.53	49.56	33.35	27.21	69.67	70.04	48.71	34.94	30.87	43.16	54.14	56.72	47.58	32.01	52.535	73.06	75.57	80.97	70.17	259.46	188.38	200.16
Pm005318	78.41	81.02	89.19	67.77	62.64	60.6	49.65	53.05	46.6	83.58	82.94	95.74	98.79	75.51	71.73	94.04	105.15	116.26	36.415	38.66	34.17	3.6	3.55	4
Pm005320	3.96	5.83	5.19	3.43	3.6	4.19	1.39	1.27	0.97	7.91	6.98	7.54	5.47	3.74	3.7	9.37	10.385	11.4	1.455	1.51	1.4	0.13	0	0.09
Pm005322	103.71	105.12	104.23	75.43	69.88	76.54	223.12	248.27	212.76	190.4	188.66	192.35	237.79	258.21	242.88	209.23	232.565	255.9	346.73	328.71	364.75	1236.45	707.39	753.92
Pm005323	35.12	34.6	39.36	78.74	72.89	74.57	123.55	119.99	122.89	38.6	33.48	32.46	45	46.8	47.44	40.44	45.44	50.44	81.905	84.03	79.78	12.69	16.97	18.26
Pm005327	24.71	21.4	29.01	57.1	53.1	56.24	82.87	68.27	58.48	50.54	58.45	47.24	24.42	21.55	21.86	65.29	54.79	44.29	68.89	74.17	63.61	121.91	344.2	182.9
Pm005328	102.73	143.84	148.39	355.07	375.62	398.44	96.85	96.25	140.1	205.87	215.22	216.14	50.85	64.72	59.23	234.7	203.825	172.95	20.085	17.12	23.05	12.92	21.11	16.1
Pm005333	1.43	0.77	1.73	0.17	0.1	0.25	1.69	1.66	0.99	0.27	0.18	0.2	0.08	0.11	0.08	0.1	0.085	0.07	0.285	0.22	0.35	7.87	4.45	5.62
Pm005336	4.71	4.6	4.82	1.49	1.68	2.35	1.02	1.35	1.77	2.07	2.24	2.47	2.6	1.13	1.07	1.52	1.395	1.27	1.11	1	1.22	1.76	0.8	1.73
Pm005342	4.87	1.94	3.73	0	0.16	0	1.09	0.66	2.14	1.3	1.25	0	0	0.29	0.48	0.46	0.23	0	0.67	0.39	0.95	15.92	20.55	14.85
Pm005350	13.35	14.78	13.1	11.41	14.9	12.96	5.19	4.82	5.09	13.02	13.05	8.53	6.15	5.36	6.66	15.49	13.475	11.46	6.125	6.45	5.8	2.53	2.4	1.89
Pm005351	0.47	0.41	0.47	0.21	0.11	0.29	0.34	0.16	0.12	6.1	4.61	5.27	10.59	9.51	9.89	7.62	8.03	8.44	8.6	8.18	9.02	22.32	21.68	29.65
Pm005363	74.75	59.89	71.89	37.58	32.55	42.01	317.13	273.18	216.6	18.68	17.8	17.74	25.33	17.52	14.17	12.85	15.8	18.75	283.45	287.79	279.11	82.33	79.68	117.38
Pm005367	41.8	37.48	38.49	30.64	29.37	32.19	25.71	24.47	19.73	42.76	52.35	70.49	31.31	30.79	32.06	22.92	27.505	32.09	27.62	27.04	28.2	81	121.24	51.95
Pm005368	7.55	3.01	4.85	1.18	1.39	2.01	7.63	7.75	6.42	2.31	3.13	3.86	5.67	18.37	13.14	5.51	9.565	13.62	31.65	45.94	17.36	194.36	225.55	162.67
Pm005371	58.62	49.98	60.73	57.7	50.98	51.78	97.57	111	87.97	55.25	56.26	64.02	78.81	71.95	63.9	72.17	86.63	101.09	75.49	83.75	67.23	287.82	441.48	319.3
Pm005381	10.89	1.63	1.86	2443.92	1620.26	1909.81	3.23	3.72	4.23	0.41	0.45	2.66	3.28	98.3	56.61	12.18	175.265	338.35	1622.69	1915.53	1329.86	2.56	1.58	7.17
Pm005382	41.58	38.55	35.14	28.67	22.35	29.39	70.75	64.46	58.88	32.72	33.45	49.32	46.26	52.56	43.89	29.72	35.245	40.77	64.22	63.18	65.26	106.62	147.13	124.92
Pm005383	1.83	1.04	1	5.51	5.09	4.44	6.63	9.52	9.45	0.84	0	1.82	0.82	1.33	1.43	0.79	0.505	0.22	2.27	1.01	3.53	5.71	21.46	12.45
Pm005389	17.32	16.06	13.29	15.87	20.19	14.31	5.45	3.73	6.46	12.02	10.89	11.05	13.37	13.92	17.11	6.15	7.275	8.4	5.15	4.88	5.42	3.95	1.71	5.71
Pm005390	344.11	276.25	316.68	131.24	110.46	129.35	167.87	175.73	116.43	195.81	170.16	228.36	193.29	79.05	99.36	146.18	146	145.82	254.125	292.47	215.78	1434.75	888.67	1132.54
Pm005396	0.42	0.31	0.65	7.84	5.2	5.51	0.66	0.75	1.29	0.75	0.89	1.21	0.36	1.07	0.49	0.94	1.44	1.94	12.64	14.24	11.04	0.27	0.14	0.15
Pm005400	47.69	39.04	47.87	19.76	17.96	22.05	26.07	23.59	23.76	40.36	40.33	40.46	42.83	36.36	35.55	32.93	31.325	29.72	37.095	39.85	34.34	91.61	92.55	78.47
Pm005405	25.16	25.33	25.12	16.57	18.7	18.24	9.82	9.5	12.69	24.31	25.82	23.72	20.62	18.4	18.78	29.8	27.315	24.83	10.445	10.27	10.62	0.77	1.35	1.76
Pm005406	42.96	36.66	32.64	21.52	22.85	26.1	21.92	17.49	23.28	38.33	35.3	32.73	35.03	34.91	48.77	32.76	28.98	25.2	47.48	43.36	51.6	88.17	114.25	94.16
Pm005409	6.26	5.77	6.65	0.78	0.66	0.74	1.47	2.42	1.39	1.98	2.17	2.73	6.35	3.4	3.61	2.62	2.76	2.9	4.19	4.46	3.92	64.61	69.19	49.51
Pm005422	29.88	30.96	20.71	4.44	4.95	6.5	6.38	7.02	4.88	25.18	27.68	33.23	7.62	13.84	20.38	9.36	12.765	16.17	24.81	21.54	28.08	141.92	144.22	142.37
Pm005437	55.34	55.4	55.07	36.34	34.01	33.44	10.63	10.47	9.79	60.31	58.34	72.19	75.96	58	59.88	42.75	47.655	52.56	16.975	19.47	14.48	1.25	0.93	1.56
Pm005440	60.92	60.08	59.29	40.87	44.13	39.61	10.44	12.44	12.74	48.21	52.42	51.33	46.82	37.51	37.78	44.91	45.325	45.74	11.56	12.08	11.04	3.27	2.88	3.81
Pm005451	4.1	5.25	5.08	1.15	1.28	1.21	0.23	0.38	0.13	7.93	7.5	10.09	9.47	8.22	8.96	9.97	12.02	14.07	4.26	4.73	3.79	8.97	1.24	4.69
Pm005460	16.46	14.69	13.53	15.26	15.38	14.93	13	16.65	14.12	26.59	23.26	32.96	25.4	28.14	23.65	32.43	38.425	44.42	28.04	27.96	28.12	3.82	3.13	2.08
Pm005465	0.75	0.06	0.18	27.67	22.25	21.95	0.11	0.07	0.05	0	0	0	0.04	1.09	0.92	0.28	1.675	3.07	7.645	10.18	5.11	0.04	0	0
Pm005466	1.83	0	0.25	42.77	36.12	37.77	0.07	0	0.32	0	0	0.04	0.29	2.5	1.62	0.32	4.09	7.86	21.24	26.27	16.21	0	0	0
Pm005467	1.57	0.08	0.04	53.28	44.46	47.88	0	0	0	0.04	0.04	0	0.22	3.66	3.29	0.68	5.73	10.78	33.265	42.43	24.1	0.08	0	0.36
Pm005474	3.8	3.21	3.8	8.1	7.59	7.5	9.93	10.03	9.16	2.57	2.55	3.74	3.31	4.5	5.13	3	3.1	3.2	6.83	6.93	6.73	1.96	8.44	2.59
Pm005505	34.78	33.85	39.35	47.3	44.52	56.08	81.32	87.98	72.25	50	51.86	44.39	28.49	24.07	23.27	85.03	74.965	64.9	64.39	46.7	82.08	62.52	37.72	56.85
Pm005508	11.8	13.7	18.53	16.41	13.06	23.32	21.55	13.88	11.45	14.12	16.49	10.49	7.9	6.51	8.54	28.08	22.415	16.75	15.99	9.31	22.67	25.54	15.13	36.38
Pm005512	0.08	0.5	0.32	0.68	0.24	0.39	3.21	2.62	4.71	0.34	0.09	0.09	0.57	0.08	0.33	0.24	0.39	0.54	5.97	5.32	6.62	3.83	4.88	5.76
Pm005519	27.23	21.92	20.53	16.68	13.43	17.46	9.35	7.85	9.04	28.91	31.26	35.16	28.43	24.39	31.74	19.93	20.19	20.45	13.185	13.72	12.65	28.49	61.35	29.8
Pm005523	33.64	36.39	35	39.57	39.33	34.65	15.12	17.95	17.89	32.36	28.53	28.23	21.31	13.72	18.77	22.34	22.82	23.3	14.6	13.84	15.36	0.89	0.49	1.01
Pm005532	1.18	0.26	0.25	0.55	0.17	0.48	0.17	0.61	0.24	1.48	0.29	0.56	0.25	0	0.34	0.33	0.35	0.37	0.695	0.56	0.83	3.59	3.05	1.24
Pm005539	67.35	49.34	64.66	16.49	14.89	18.11	18.5	20.12	16.53	24.32	20.02	18.46	20.98	15.24	11.04	13.32	13.27	13.22	12.36	13.42	11.3	148.61	101.1	140.33
Pm005546	39.31	40.28	39.86	81.35	75.04	77.64	59.63	54.91	61.36	39.14	40.45	34.67	46.86	43.38	45.39	37.05	37.47	37.89	59.805	63.37	56.24	14.75	18.23	21.17
Pm005548	4.52	4.56	4.18	5.7	3.95	3.65	4.87	3.49	3.15	4.79	4.36	4.07	5.14	2.02	4.56	2.59	2.11	1.63	2.155	2.37	1.94	12.4	18.57	10.26
Pm005550	77.4	46.25	54.17	21.49	23.47	26.93	26.58	28.12	28.84	64.91	76.53	93.71	52.1	45.46	62.43	24.44	22.68	20.92	21.335	22.5	20.17	150.01	436.36	169.29
Pm005553	6.25	3.94	5.28	1.23	1.01	0.96	0.4	0.74	0.39	1.99	2.29	2.71	1.42	1.98	1.22	1.38	1.585	1.79	0.87	0.75	0.99	6.7	14.91	4.08
Pm005561	0.04	0.15	0.25	0.68	0.26	0.45	1.26	1.75	1.77	0.08	0	0	0.07	0.14	0.18	0.04	0.2	0.36	2.46	2.16	2.76	0.04	0.42	0.13
Pm005562	27.42	30.69	29.66	25.01	26.9	23.98	17.74	19.73	20.83	27.58	26.66	26.12	24.89	23.37	22.48	32.86	28.71	24.56	18.815	18.72	18.91	6.25	7.6	7.39
Pm005565	18.11	18.79	21.18	34.58	29.17	30.13	23.82	23.85	24.03	13.99	11.8	11.06	9.56	10.16	9.46	15.89	15.49	15.09	13.455	13.76	13.15	3.74	5.83	4.82
Pm005568	1.27	2.11	1.4	5.88	3.62	4.03	3.28	2.87	3.77	1.17	1.36	1.11	1.28	1.98	1.5	1.73	1.49	1.25	3.795	4.17	3.42	1.99	0.72	1.04
Pm005572	62.1	64.45	66.63	58.52	48.73	46.96	127.87	133.07	108.53	40.83	39.09	46.4	56.78	39.51	35.98	35.4	38.69	41.98	46.32	45.33	47.31	6.21	4.16	7.11
Pm005579	0.84	0.82	0.65	1.49	1.5	1.78	1.16	1.8	1.86	14.59	14.97	16.37	14.08	15.91	17.78	15.98	14.38	12.78	21.105	23.56	18.65	5.84	7.39	8.55
Pm005583	74.86	81.63	82.65	89.25	93.54	79.92	69.55	76.14	77.86	45.2	42.5	48.54	28.25	21.22	22.89	61.47	54.23	46.99	37.15	34.64	39.66	9.1	10.17	17.21
Pm005593	4.07	4.41	5.11	23.11	9.54	12.18	43.72	47.44	35.83	11.59	10.5	12.62	11.17	8.25	10.33	12.04	15.04	18.04	89.34	81.08	97.6	37.97	27.2	29.09
Pm005594	2.96	2.63	2.77	6.8	6.4	7.23	6.06	6.22	5.79	1.94	1.57	1.91	1.96	2.7	2.54	2.26	2.48	2.7	5.27	5.16	5.38	6.53	0.92	4.18
Pm005626	0.79	1.07	1.2	1.09	0.94	1.09	1.95	2.17	2.65	2.34	1.48	1.66	1.67	1.57	1.62	1.38	1.42	1.46	1.615	1.51	1.72	9.21	6.52	7.9
Pm005627	1.18	0.49	0.52	0.41	0.67	0.63	0.39	0.23	0.46	0.58	0.52	0.57	0.75	0.65	0.98	0.47	0.29	0.11	0.12	0.18	0.06	0.17	0.21	0.23
Pm005628	17.42	12.22	14.59	3.83	3.64	5.27	2.08	2.46	2.42	5.09	3.61	3.34	4.01	1.77	2.15	1.88	1.71	1.54	1.72	2.18	1.26	20.76	6.87	18.35
Pm005633	2.27	1.92	1.84	4.92	6.75	5.09	2.8	4.31	3.69	1.34	1.93	1.99	3.09	3.03	1.96	2.53	2.745	2.96	8.975	8.82	9.13	15.04	17.4	14.61
Pm005643	1.39	1.02	1.34	3.8	2.95	3.3	7.57	7.71	6.21	0.79	0.64	0.81	1.23	1.27	0.83	1.35	1.605	1.86	3.495	2.85	4.14	3.68	6.45	4.33
Pm005650	3.38	4.69	5	10.89	9.66	10.12	18.54	13.2	17.36	1.58	2.3	1.7	2.37	5.52	3.06	2.47	2.265	2.06	6.17	6.46	5.88	8.17	11.51	9.32
Pm005657	21.49	22.22	22.05	18.19	22.94	20.6	11.96	9.1	14.94	21.68	21.97	20.12	20.8	18.73	21.78	19.57	17.555	15.54	14.035	14.79	13.28	1.54	0.72	2.15
Pm005659	0.21	0.26	0.16	0.62	0.33	0.12	2.22	3.64	2.22	0.13	0.38	0.09	0.29	0.16	0.13	0.37	0.345	0.32	1.215	1.11	1.32	0.23	0.66	0.25
Pm005686	266.48	286.42	258.76	413.01	410.09	385.19	178.93	196.2	216.44	197.94	197.31	186.09	118.44	89.89	122.11	81.37	92.16	102.95	125.335	122.37	128.3	15.84	8.3	9.4
Pm005697	3.76	3.12	3.82	1.36	0.73	0.96	1.5	1.75	1.58	9.82	9.87	11.17	8.28	2.99	4.02	3.18	3.885	4.59	3.92	3.17	4.67	35.97	18.74	39.28
Pm005698	69.67	65.45	79.38	37.17	27.12	37.78	25.17	27.51	19.69	37.97	26.3	37.16	41.75	17.54	17.07	18.66	16.81	14.96	20.29	26.09	14.49	168.16	110.73	181.86
Pm005703	35	37.43	39.99	30.05	31.94	34.27	49.62	52.55	51.06	33.25	34.34	29.58	30.53	27.53	25.95	27.76	26.01	24.26	27.705	28.16	27.25	3.73	6.9	6.68
Pm005711	2.7	2.48	3.71	0.79	0.51	0.6	9.48	7.61	5.16	4.29	3.16	3.21	5.64	3.67	4.43	2.56	4.34	6.12	6.375	6.14	6.61	178.62	75.22	142.89
Pm005712	3.15	2.72	4.11	2.47	1.86	1.87	2.73	2.58	1.42	4.32	4.73	4.78	5.08	5.37	4.26	4.67	4.64	4.61	4.025	4.26	3.79	6.9	6.72	5.8
Pm005718	0	0	0	0.11	0	0	0.96	1.06	0.43	0	0	0	0	0	0	0	0.02	0.04	1.23	1.11	1.35	1.05	1.11	1.49
Pm005731	30.37	29.81	32.5	26.33	26.5	29.16	22.14	23.01	24.2	20.36	20.4	17.06	19.75	17.02	18.39	15.89	15.475	15.06	20.29	20.72	19.86	33.77	37.8	32.39
Pm005740	57.29	57.46	56.26	61.88	66.86	57.58	33.52	35.71	38.11	35.92	41.56	39.55	39.53	41.11	39.46	53.43	48.775	44.12	43.315	48.41	38.22	4.18	8.26	6.58
Pm005742	11.36	13.49	12.37	8.31	8.76	8.15	17.49	16.08	19.34	11.82	11.95	12.1	14.55	17.22	15.91	11.2	10.945	10.69	17.3	17.86	16.74	6.63	6.7	5.33
Pm005744	40.15	43.03	42.92	28.59	26.47	25.39	4.45	5.16	2.62	79.24	68.9	79.14	57.19	52.69	66.21	75.98	65.195	54.41	11.99	13.21	10.77	2.02	1.19	2.21
Pm005751	2.45	1.94	2.38	3.06	3.65	3.46	6.25	7.72	8.41	1.34	0.9	1.89	2.99	3.77	3.37	2.62	2.575	2.53	5.72	5.86	5.58	8.56	12.29	10.63
Pm005752	2.99	3.07	3.64	0.43	0.43	0.81	1.3	1.14	1.12	2.12	2.21	2.01	5.72	3.79	4.92	2.8	2.735	2.67	3.89	5.15	2.63	26.56	8.28	21.17
Pm005755	0.03	0.06	0	0.06	0	0.03	1	0.54	0.38	0.06	0.17	0.07	0.31	0.29	0.37	0.24	0.32	0.4	0.1	0.13	0.07	4.56	8.91	4.82
Pm005761	92.74	84.73	96.07	58.35	54.48	57.15	67.3	69.22	54.53	44.13	37.41	37.78	51.93	27.27	26.42	41.69	39.77	37.85	34.28	37.71	30.85	135.1	98.87	151.77
Pm005763	3.12	2.67	2.25	0.84	0.53	0.96	0.94	0.77	1.03	2.19	1.8	0.65	1.17	0.69	0.21	1.65	0.97	0.29	0.92	0.88	0.96	13.1	3.55	7.27
Pm005774	101.58	85.76	104.5	45.93	39.08	41.52	33.81	39.02	26.81	45.23	40.91	38.71	43.08	24.28	29.56	31.84	35.07	38.3	16.27	18.17	14.37	27.55	15.19	25.59
Pm005775	10.57	9.52	14.49	3.84	4.01	3.65	0.88	1.15	0.92	5.94	5.91	5.35	7.13	2.16	3.02	3.75	4.175	4.6	1.8	1.57	2.03	10.83	5.8	9.61
Pm005776	0.12	0.13	0.45	0.85	0.12	0.51	1.02	1.29	1.16	0.04	0.23	0.28	0.17	0.27	0.46	0.36	0.225	0.09	1.12	1.03	1.21	1.43	2.85	3.23
Pm005777	1.6	0.73	1.65	72.65	31.93	53.48	36.05	58.73	83.65	0.86	0.66	0.43	0.39	0.84	0.97	1.82	8.435	15.05	213.1	204.8	221.4	7.29	4.59	2.83
Pm005782	143.43	144.47	124.36	107.26	104.03	97.36	78.48	77.86	83.14	146.14	164.24	159.79	188.48	168.23	176.83	123.01	108.575	94.14	93.07	92.2	93.94	13.45	17.74	12.74
Pm005783	25.41	28.01	27.62	15.43	15.42	17.33	25.06	20.56	21.04	35.38	31.7	29.93	28.63	27.56	29.35	24.09	23.68	23.27	29.635	29.49	29.78	68.32	78.49	75.05
Pm005799	8.67	8.37	9.06	10.81	11.12	10.98	3.92	4.61	5	8.54	7.86	7.75	4.83	4.56	4.33	11.35	11.27	11.19	4.245	4.17	4.32	4.05	6.65	5.52
Pm005801	6.26	6.92	6.91	9.07	9.85	8.9	1.96	2.57	2.86	5.72	6.32	4.86	3.13	2.34	2.49	10.23	9.535	8.84	2.38	2.51	2.25	2.63	3.9	3.13
Pm005807	74.34	84.53	87.88	100.41	111.28	104.76	29.63	27.43	38.71	66.33	67.57	56.56	30.73	29.28	33.77	111.03	99.23	87.43	29.71	28.2	31.22	8.5	8.16	6.54
Pm005810	1.25	1.55	1.03	2.62	2.36	2.48	4.33	4.77	3.47	1.11	1.11	1.49	1.6	1.86	1.1	1.48	1.635	1.79	3.385	3.13	3.64	1.83	2.21	1.77
Pm005813	45.66	45.56	42.58	37.93	22.97	32.07	25.87	24.23	21.08	41.68	33.9	36.27	39.09	30.32	30.24	25.43	30.08	34.73	29.535	33.04	26.03	53.36	56.28	44.19
Pm005824	5.45	2.81	3.48	14.85	14.64	18.16	36.33	35.45	39.21	0.5	0.36	1.26	0.32	0	0.32	0.47	1.21	1.95	11.755	7.73	15.78	5.05	10.76	7.28
Pm005831	152.54	153.82	151.71	163.69	155.57	153.16	49.37	58.57	59.86	119.36	117.04	131.18	130.48	124.99	115.59	151.16	174.015	196.87	91.735	101.41	82.06	3.82	0.64	0.69
Pm005832	8.28	8.12	7.47	6.95	6.35	6.51	3.68	2.79	3.1	3.92	3.77	3.06	4.06	2.8	4.01	6.05	6.815	7.58	2.205	1.84	2.57	0.95	1.11	2.8
Pm005834	2.64	2.36	4.18	2.8	1.95	2.18	6.45	7.35	6.84	3.84	2.2	4.14	3.72	4.94	5.69	4.48	3.995	3.51	5.78	7.03	4.53	20.82	44.47	29.83
Pm005841	21.38	19.65	19.68	50.43	47.76	55.81	1065.85	1135.42	1128.25	27.44	27.87	29.38	28.14	24.46	29.1	34.27	50.625	66.98	1100.04	996.1	1203.98	73	36.28	48.77
Pm005842	0.31	0	0.3	4.14	3.83	5.67	3.17	2.07	2.52	0.63	0.52	1.71	1.07	1.43	1.54	0.6	1.06	1.52	15.24	13.84	16.64	0.34	0.17	0.19
Pm005849	514.48	583.17	588.32	336	312.76	309.19	144.69	179.03	133.31	404.57	388.78	375.46	280.14	167.31	166.69	397.94	380.9	363.86	208.235	204.58	211.89	602.38	187.42	398.63
Pm005855	1.33	1.59	1.64	2.33	2.52	2.26	1.34	1.75	1.44	2.54	2.96	2.98	3	2.63	3.93	3.47	3.615	3.76	3.73	3.79	3.67	14.01	3.88	6.82
Pm005856	12.25	12.52	13.3	20.73	19.89	19.63	1.2	2.44	1.31	2.01	2.3	2.27	2.13	0.72	1.59	2.6	2.545	2.49	1.46	1.01	1.91	4.61	5.33	3.98
Pm005864	71.09	67.64	64.76	46.87	53.94	54.42	163.82	141.91	159.79	94.67	97.91	85.52	130.94	163.22	175.36	80.8	79.49	78.18	224.615	228.68	220.55	228.32	232.73	233.3
Pm005865	7.26	9.06	8.8	12.25	10.24	9.94	7.95	9.58	7.76	7.14	6.86	9.07	6.46	8.07	5.92	9.66	10.92	12.18	8.08	9.44	6.72	2.87	2.9	2.31
Pm005875	9.54	6.84	6.64	4.95	5.86	5.63	8.54	7.42	8.15	22.09	26.7	23.63	27.39	25.6	25.27	17.37	15.725	14.08	12.34	12.49	12.19	39.26	18.38	45.46
Pm005881	15.9	12.53	12.33	10.41	11.15	11.54	7.83	8.52	9.24	12.69	15.23	13.5	6.04	6.12	6.8	12.6	12.225	11.85	10.545	9.32	11.77	6.25	8.6	6.89
Pm005884	0.69	0.5	0.85	0.83	0.54	0.56	1.66	1.72	1.41	0.53	0.69	0.31	1.12	1.57	1.23	1.14	1.145	1.15	1.615	1.42	1.81	14.73	10.75	13.72
Pm005886	1.57	2.23	2.14	2.12	2.57	2.25	2.14	2.46	3.05	2.24	3.24	5.06	4.54	3.4	2.58	1.73	1.625	1.52	5.885	6.71	5.06	1.88	2.01	0.48
Pm005891	0	0	0	8.26	3.39	3.21	0.5	0.18	0.6	0	0.06	0	0.06	0.11	0.11	0.11	1.085	2.06	9.345	11.32	7.37	0.7	0.7	0.62
Pm005892	1.16	0.57	0.27	3.81	4.01	3.32	6.41	7.67	8.17	0.84	0.52	0.25	0.53	0.61	0.2	1.48	1.48	1.48	4.51	4.52	4.5	1.39	3.16	2.2
Pm005897	25.69	19.66	21.88	12.22	13.98	13.87	31.59	29.26	24.62	16.29	18.61	18.68	17.97	13.91	13.06	11.79	13.14	14.49	13.355	13.3	13.41	70.41	55.47	71.07
Pm005899	11.6	5.5	10	1.17	2.05	2.81	3.15	2.85	3.86	2.36	1.94	1.53	1.83	1.7	0.69	1.67	1.085	0.5	1.51	1.99	1.03	55.55	27.15	51.63
Pm005905	5.22	5.44	4.53	10.94	13.06	11.13	12.88	12.85	13.06	3.13	4.57	3.73	3.66	4	3.62	4.24	4.66	5.08	8.795	9.31	8.28	5.17	8.86	6.56
Pm005907	98.38	91.01	79.09	63.92	64.7	68.18	94.15	97.64	94.88	72.74	73.25	75.29	93.07	83.28	90.4	73.15	73.82	74.49	108.315	111.82	104.81	251.53	238.57	225.25
Pm005912	1.79	2.17	2.17	6.21	3.91	5.97	16.05	15.34	17.34	1.28	1.09	0.87	1.38	1.41	2.08	0.81	1.115	1.42	3.855	4	3.71	1.13	0.94	2.3
Pm005913	1.84	2.39	1.77	2.95	3.06	3.27	6.57	6.42	5.45	1.76	1.04	1.79	2.29	2.17	2.25	2.98	3.125	3.27	14.05	13.25	14.85	15.54	14.37	14.92
Pm005917	1.98	4	3.67	5.1	2.57	3.23	1.06	1.12	2.25	3.94	2.72	1.94	5.06	2.71	4.42	3.39	2.93	2.47	2.53	1.99	3.07	0.19	0.09	0.3
Pm005925	0.02	0.02	0	15.73	10.17	10.65	0.64	2.52	2.74	0	0	0.05	0	0	0	0.07	2.26	4.45	27.655	27.91	27.4	0.67	0	0.17
Pm005930	1.9	1.96	1.68	1.12	1.51	1.38	8.23	9.35	6.81	0.31	0.28	0.06	0.3	0.28	0.56	0.15	0.075	0	1.125	1.04	1.21	12.24	5.01	4.24
Pm005931	10.2	8.74	8.24	2.44	2.22	3.78	3.08	2.36	1.76	21.94	23.23	19.8	13.63	10.53	13.23	9.04	7.94	6.84	5.06	5.52	4.6	40.68	13.77	36.7
Pm005938	1.51	0.67	1.17	0.06	0.13	0.09	0.42	0.31	0.06	1.05	1.34	0.66	0.36	0.34	0.4	0.48	0.295	0.11	0.53	0.41	0.65	6.61	5.67	6.68
Pm005942	0.11	0.23	0.16	124.25	111.47	112.77	2.42	9.35	34.47	0	0	0.19	0.22	0.21	0	1.79	20.495	39.2	367.405	371.38	363.43	2.76	0.89	1.43
Pm005955	2175.64	2402.74	2244.87	3355.61	3533.79	3613.41	1286.29	1170.28	1668.16	2783	3161.78	2861.73	2674.63	3126.57	3182.12	2815.83	2639.21	2462.59	1450.23	1559.13	1341.33	92.52	72.92	143.44
Pm005956	213.24	244.38	216.95	380.69	358.22	354.79	78.24	80.86	90.16	268.51	231.42	209.15	209.77	189.6	216.02	235.4	223.715	212.03	107.465	125.66	89.27	335.23	471.49	283.52
Pm005973	11.2	6.91	6	6.2	4.51	5.62	26.91	21.98	25.56	7.05	5.15	4.45	6.57	8.92	8.63	5.43	7.545	9.66	59.2	59.73	58.67	82.87	131.84	105.45
Pm005976	1.28	0.87	1.02	0.51	0.71	0.68	2.43	1.93	1.42	0.9	0.91	0.44	1.1	0.71	0.6	1.12	1.335	1.55	0.325	0.34	0.31	2.17	1.54	3.91
Pm005978	9.52	7.63	8.13	7.28	7.15	7.81	9.63	9.56	7.86	7.03	6.9	8.3	9.82	7.57	7.43	9.7	10.01	10.32	7.805	7.71	7.9	33.11	30.45	35.81
Pm005991	13.3	11.69	14.37	11.31	8.19	11.47	34.48	36.15	24.1	5.86	5.63	5.91	7.03	3.38	4.91	8.83	8.005	7.18	21	20.54	21.46	33.96	34.04	27.52
Pm005992	6.63	8.44	8.1	7	7.57	8.19	16.03	18.39	15.73	7.29	7.01	6.84	6.43	6.5	6.03	8.07	7.83	7.59	16.085	15.64	16.53	3.47	1.59	3.16
Pm005995	55.99	38.92	52.19	35.15	32.54	38.02	18.07	20	17.92	22.14	17.09	18.07	23.33	12.06	15.13	18.55	16.565	14.58	18.465	21.89	15.04	88.94	52.29	78.87
Pm005998	8.72	8.44	9.06	14.72	14.75	11.64	7.45	9.88	9.05	14	12.7	13.35	17.45	15.83	12.49	16.83	17.99	19.15	13.8	15.07	12.53	4.7	7.38	5.58
Pm006000	3.99	4.67	3.8	1.11	1.24	1.74	2.86	2.82	3.2	1.33	0.52	0.26	1.01	1.16	0.92	0.67	1.02	1.37	1.5	1.37	1.63	66.05	13.02	38.9
Pm006021	3.18	2.05	2.08	2.55	2.12	1.94	6.72	6.04	5.29	1.19	1.18	1.33	2.74	3.19	3.52	1.46	2.11	2.76	5.335	5.71	4.96	13.82	12.21	13.74
Pm006032	1.77	1.59	1.91	7.15	6.15	5.87	10.03	9.37	9.58	1.63	1.75	1.65	2.86	3.68	3.04	2.4	2.98	3.56	9.13	9	9.26	6.5	5	6.76
Pm006034	28.65	25.65	32.14	34.08	30.35	31.35	31.57	34.68	28.42	46.26	42.27	65.1	71.03	57.09	50.04	38.46	50.335	62.21	21.94	25.02	18.86	9.47	19.4	8.67
Pm006036	2.57	3.44	3.1	3.55	2.79	4.09	9.37	11.21	10.14	32.85	29.66	29.4	54.18	46.16	48.28	24.33	31.635	38.94	16.17	17.43	14.91	32.16	7.54	23.63
Pm006044	0.28	0.87	1.04	1.97	1.84	2.48	7.31	5.35	6.28	2.11	1.68	1.42	1.48	1.84	1.13	2.4	3.69	4.98	9.61	9.53	9.69	130.76	208.77	189.49
Pm006054	135.3	143.74	131.14	128.09	129.67	120.25	39.17	44.75	49.76	110.19	100.26	96.12	50.64	42.81	58.21	106.09	103.64	101.19	59.275	53.65	64.9	10.29	11.45	7.89
Pm006055	11.12	10.73	12.81	10.62	9.87	9.38	12.2	16.99	16.01	9.37	9.79	9.62	9.3	5.75	6.44	13.23	14.095	14.96	17.22	14.47	19.97	5.71	3.01	4.8
Pm006060	56.15	53.99	48.41	29.93	28.65	31.75	57.91	60.63	57.77	53.89	51.8	59.87	105.68	133.85	109.28	50.98	60.585	70.19	73.705	82.96	64.45	88.74	118.14	105.08
Pm006084	6.19	6.42	7.47	11.43	10.66	10.18	19.93	20.85	19.61	4.65	4.85	6.77	6.84	7.14	6.2	6.16	6.65	7.14	6.12	7.46	4.78	6.3	18.23	8.96
Pm006088	0.88	1.03	0.92	2.32	1.81	2.41	1.74	2.01	1.75	1.79	1.82	1.54	1.03	1.66	1.24	2.3	3.12	3.94	2.655	2.71	2.6	6.2	7.86	6.12
Pm006095	22.28	25.01	23.39	40.36	39.52	38.93	14.47	19.42	18.89	16.86	13.86	15.67	10.62	8.42	9.53	7.42	9.94	12.46	12.7	11.65	13.75	4.05	5.5	5.8
Pm006116	17.92	18.66	16.61	22.15	20.96	24.46	65.86	66.97	91.64	23.45	24.83	19.69	22.79	18.22	23.02	16.43	17.18	17.93	84.46	72.65	96.27	10.04	5.8	7.77
Pm006136	3.28	2.1	1.66	1.16	1.32	0.69	3.03	2.96	2.19	2.49	1.24	2.53	2.05	3.2	2.94	1.85	2.295	2.74	9.99	13.58	6.4	11.57	14.09	26.83
Pm006137	15.2	17.17	13.4	4.87	5.64	5.5	1.02	0.91	1.25	9.93	7.33	10.8	11.98	11.94	12.88	4.38	4.545	4.71	4.065	5.66	2.47	0.43	0.39	0.42
Pm006139	36.32	36.87	38.81	78.84	68.07	62.97	140.86	143.34	121.32	35.12	32.55	41.62	46.35	43.97	39.2	38.67	46.16	53.65	127.79	125.04	130.54	27.31	33.59	34.92
Pm006144	283.48	302.78	289.53	830.6	704.69	635.88	467.03	521.26	552.58	333.91	326.8	404.7	473.33	400.02	400.95	366.85	453.88	540.91	331.01	344.03	317.99	101.58	143.77	144.08
Pm006145	11.98	9.05	9.86	3.81	3.96	4.04	5.93	6.06	5.43	3.52	3.65	3.8	3.79	2.65	2.44	3.37	3.64	3.91	3.505	3.3	3.71	10.85	11.96	14.34
Pm006149	9.08	9.54	9.9	9.9	10.94	9.96	9.3	11.17	8.81	7.73	7.96	7.43	6.86	8.79	9.1	6.36	7.27	8.18	13.035	14.74	11.33	61.89	31.4	57.41
Pm006153	128.42	103.49	86.77	39.68	43.58	45.04	23.58	23.46	19.56	54.38	54.42	67.34	19.01	15.78	21	20.12	26.27	32.42	41.7	34.4	49	50.82	55.32	32.79
Pm006157	7.55	8.73	6.77	2.83	3.03	3.98	4.94	4.6	6.99	2.41	3.83	1.82	4.08	1.63	2.11	1.14	1.34	1.54	6.78	6.96	6.6	19.49	9.51	10.83
Pm006158	65.08	61.75	55.56	49.06	56.53	55.42	105.61	91.68	112.8	44.38	50.6	44.62	47.9	55.66	75.93	50.91	43.655	36.4	91.1	77.4	104.8	274.22	265.11	193.57
Pm006161	0.5	1.73	1.6	0.87	0.75	0.47	0.06	0.32	0.12	1.55	1.34	1.11	1.44	1.57	0.75	2.98	2.59	2.2	0.565	0.47	0.66	5.18	0.42	0.53
Pm006162	0	0.12	0	0.07	0.08	0.07	9.94	9.37	5.73	0.08	0	0.04	0.04	0.11	0	0.08	0.085	0.09	3.83	3.93	3.73	5.9	0.94	5.27
Pm006164	42.96	39.66	43.97	64.96	68.41	65.98	103.83	101.11	106.55	44.55	47.67	44.65	38.3	32.6	34.05	51.49	46.415	41.34	47.465	47.33	47.6	15.5	16.17	19.84
Pm006167	2.05	1.54	1.84	1.98	2.34	1.85	34.82	35.07	45.29	0.58	0.44	0.55	0.54	0.74	0.39	0.5	4.83	9.16	77.965	66.61	89.32	4.72	1.31	1.89
Pm006169	10.48	10.16	10.51	11.99	12.33	11.4	67.47	66.75	61.06	9.18	9.35	9	7.56	7.77	8.73	10.82	10.605	10.39	89.225	79.28	99.17	10.06	5.01	8.81
Pm006170	0	0	0	0.06	0.06	0	3.14	2.62	3.08	0	0	0	0	0.06	0.06	0	0	0	12.85	12.39	13.31	0.67	0.27	0.73
Pm006172	5.06	6.01	5.93	8.73	7.88	8.37	74.16	63.16	54.62	51.58	44.53	45.54	26.05	18.19	21.56	20.12	21.825	23.53	74.7	72.82	76.58	24.2	83.91	39.1
Pm006174	175.46	185.61	175.92	84.22	86.73	87.03	28.01	29.75	31.94	247.55	242.5	258.54	228.74	229.46	226.73	164.35	153.34	142.33	44.535	44.84	44.23	3.56	4.61	5.28
Pm006176	0.8	0.83	0.95	20.72	15.39	17	20.85	22.15	17.17	0.28	0.49	0.18	0.48	1.81	0.7	1.62	4.79	7.96	36.38	37.86	34.9	3.74	6.04	2.17
Pm006184	16.53	18.31	17.2	23.35	18.87	16.82	6.1	10.43	9.52	13.56	12.92	12.73	12.06	6.06	7.04	8.85	9.02	9.19	4.715	5.91	3.52	16.14	6.79	11.03
Pm006186	20.09	19.04	20.87	34.05	31.75	33.82	26.61	27.76	27.33	23.35	24.35	22.13	22.86	19.35	20.31	18.23	17.395	16.56	16.995	18	15.99	2.55	8.59	6.64
Pm006191	4.29	3.54	1.7	0.8	0.29	0.95	10.48	6.27	6.39	4.45	3.41	7.05	14.23	17.81	16.9	11.75	11.265	10.78	28.89	35.24	22.54	35.13	33.53	36.19
Pm006193	0.09	0.05	0.09	1.15	0.57	0.72	11.73	7.92	7.04	0.84	0.43	1.06	0.38	0.13	0.14	0.79	1.365	1.94	3.355	3.91	2.8	12.33	25.35	19.79
Pm006194	20.37	23.61	20.91	51.59	41.94	39.12	46.72	52.12	40.69	25.17	25.6	32.07	18.78	17.95	16.07	24.15	30.59	37.03	26.88	24.86	28.9	142.32	52.73	108.48
Pm006199	38.51	31.49	36.18	20.37	16.97	21.3	18.62	17.66	14.81	24.38	23.24	22.61	19.68	14.66	14.74	15.71	15.715	15.72	23.805	23.69	23.92	62.67	49.97	57.19
Pm006206	15.68	17.36	14.66	12.2	14.24	13.25	7.1	10.61	7.65	4.02	5.05	4.14	4.64	4	5.29	4.65	4.25	3.85	2.085	2.64	1.53	1.14	0.65	0.7
Pm006214	71.48	84.64	74.37	16.12	15.84	24.07	36.15	31.42	34.89	137.38	125.37	132.48	246.27	340.06	327.22	68.75	85.98	103.21	249.62	301.54	197.7	264.7	328.99	238.47
Pm006218	157.06	126.01	103.11	63.1	64.1	70.91	41.28	42.37	44.27	85.17	93.95	97.54	38.52	39.78	51.95	51.11	57.41	63.71	68.17	57.77	78.57	45.88	83.77	33.68
Pm006234	33.73	39.08	34.81	31.41	30.51	31.24	12.57	16.56	16	18.35	20.44	18.79	12.3	15.28	14.95	29.56	25.415	21.27	24.45	23.14	25.76	6.13	3.61	5.94
Pm006243	96.64	94.92	86	74.82	72.5	72.16	62.02	64.92	62.3	90.87	89.8	109.1	104.05	99.63	89.67	69.44	73.165	76.89	67.985	71.59	64.38	22.27	18.46	19.97
Pm006250	0.44	0.24	0.29	0.06	0.06	0.08	0.7	0.68	0.86	0.86	0.47	0.76	0.68	2.38	1.88	2.37	2.975	3.58	2.07	2.14	2	14.88	1.95	3.56
Pm006252	4.4	6	7.3	1.57	1.05	1.22	13.32	13.26	9.64	6.85	5.64	5.56	6.55	16.09	12.22	18.24	27.58	36.92	15.85	12.91	18.79	99.29	14.39	29.25
Pm006256	19.02	16.63	15.01	16.15	15.21	16.51	16.69	13.31	14.82	15.8	15.08	16.29	14.62	12.5	15.45	15.43	14.605	13.78	30.595	28.26	32.93	83.81	102.13	64.7
Pm006257	13.05	11.39	9.53	18.32	21.06	19.96	18.44	17.92	22.53	7.11	9.51	6.76	6.58	6.76	6.7	11.06	9.45	7.84	9.55	10.38	8.72	1.04	1.22	1.21
Pm006259	9.12	7.9	7.71	7.82	7.66	7.86	8.57	10.47	8.81	13.24	11.72	10.04	10.84	8.62	9.18	8.93	10.61	12.29	12.62	13.27	11.97	23.22	34.82	30.8
Pm006264	12.12	11.61	12.38	9.48	9.23	7.71	40.98	42.21	35.43	23.56	24.67	29.75	19.72	20.22	17.6	15.46	21.98	28.5	26.6	28.14	25.06	37.27	55.58	35.57
Pm006273	4.17	5.54	5.09	11.2	9.08	11.44	24.01	21.36	21.05	5.83	5.63	4.98	8.46	8.9	9.76	8.84	12.52	16.2	23.22	21.67	24.77	9.66	11.98	17.85
Pm006274	1.82	1	1.32	0.28	0.37	0.23	0.42	0.25	0.18	0.31	0	0.2	0.06	0.11	0.8	0.18	0.155	0.13	2.33	2.73	1.93	8.82	6.01	10.28
Pm006275	16.82	14.2	12.16	11.75	12.58	12.2	10.74	12.61	11.88	21.8	22.9	21.79	24.91	24.85	26.87	21.8	21.47	21.14	9.93	9.95	9.91	7.64	12.67	9.1
Pm006276	3.56	3.06	5.08	2.78	4.37	5.65	3.92	3.1	4.42	4.72	4.27	1.77	3.78	6.29	5.59	2.51	2.13	1.75	5.165	4.94	5.39	2.67	4.05	5.34
Pm006283	1.38	0.35	1.7	2.9	1.73	3.28	11.09	10.43	10.04	96	88.48	108.23	232.19	230.25	266.08	67.54	73.565	79.59	67.755	71.83	63.68	28.33	100.76	30.67
Pm006284	0.87	0.9	0.34	2.45	2.01	3.4	7.42	8.45	9.47	9.67	5.74	9.36	19.43	19.97	22.33	8.51	8.45	8.39	6.46	6.52	6.4	4.02	11.1	5.03
Pm006291	36.64	40.16	39.36	39.23	38.4	37.07	28.05	28.92	29.15	47.59	42.39	39.27	40.5	37.1	35.99	51.5	50.775	50.05	32.635	34.65	30.62	5.65	5.75	7.64
Pm006294	33.6	5.38	8.76	694.23	620.9	600.57	398.11	435.72	416.68	0.73	0.4	0.59	4.68	45.19	32.04	18.58	76.645	134.71	649.22	674.62	623.82	47.32	39.61	45.65
Pm006296	5.89	6.77	8.05	10.19	13.07	11.15	17.42	16.36	17.89	10.59	11.12	9.2	7.98	8.46	11.96	7.3	6.04	4.78	19.755	20.11	19.4	2.93	3.19	4.54
Pm006298	22.85	25.1	24.75	65.56	51.75	57.03	104.88	114.05	89.53	20.31	21.37	22.67	38.18	26.85	22.95	33.39	38.855	44.32	110.925	109.14	112.71	76.19	112	82.82
Pm006299	197.59	222.21	194.08	723.79	680.28	729.95	165.12	226.75	225.06	8.79	8.93	11.31	15.9	17.48	19.26	11.37	13.88	16.39	46.84	40.42	53.26	1.95	5.11	3.63
Pm006307	4.26	4.21	3.2	10.77	10.96	9.99	14.01	9.07	15.97	4.6	5.42	5.63	11.31	14.44	14.54	5.67	6.045	6.42	20.99	21.91	20.07	7.3	18.42	10.46
Pm006313	25.49	25.11	23.42	18.34	16.01	20.48	17.27	16.64	16.78	22.9	22.03	23.85	20.75	18.94	19	17.21	17.77	18.33	21.645	22.89	20.4	41.44	43.38	40.64
Pm006328	14.38	13.83	15.37	21.78	22.42	20.59	107.15	114.41	86.89	18.09	18.61	19.19	15.98	12.18	12.96	18.43	19.005	19.58	74.92	71.18	78.66	30.39	27.95	23.15
Pm006339	1.11	1.71	1.18	1.29	1.02	1.23	4.65	2.31	2.41	0.48	0.84	0.93	1.3	1.47	1.12	0.36	0.335	0.31	1.075	0.69	1.46	1.87	2.2	4.07
Pm006348	1.07	1.75	1.25	3.24	2.77	2.66	1.74	1.74	1.78	2.32	1.59	2.16	2.59	1.84	2.45	2.62	3.14	3.66	2.75	3.1	2.4	10.83	2.11	7.18
Pm006350	3.39	2.53	2.92	3.72	4.13	4.26	4.43	6.4	4.7	0.75	0.74	0.81	0.8	1.22	0.44	1.06	1.29	1.52	4.35	5.04	3.66	7.23	15.52	6.2
Pm006356	10.33	7.85	9.74	7.33	8.2	8.47	8.73	8.55	8.69	5.72	5.97	5.91	5.41	5.01	4.62	6.61	6.56	6.51	6.895	7.86	5.93	15.41	11.69	15.04
Pm006373	21.22	19.44	18.82	33.62	31.5	32.97	25.97	24.46	20.49	16.51	19.31	15.51	12.66	10.03	11.74	29.77	31.055	32.34	20.97	21.3	20.64	111.23	137.34	104.39
Pm006394	1.53	1.65	2.07	4.83	3.01	3.85	6.83	6.11	3.38	4.63	4.12	4.21	4.2	3.59	4.15	5.86	6.48	7.1	8.125	9.39	6.86	3.37	1.9	3.25
Pm006396	1.7	1.02	0.98	7.17	4.49	5.74	4.7	4.81	4.2	0.74	0.81	0.32	0.5	0.86	1.5	1.46	3.205	4.95	12.03	11.5	12.56	11.18	6.13	9.4
Pm006398	0.56	0.35	0.64	1.1	0.9	1.36	25.99	28.66	40.27	1.13	0.81	0.76	1.06	0.32	0.56	1.15	2.135	3.12	30.085	25.48	34.69	4.05	7.05	6.81
Pm006399	0.18	0.06	0.06	1.89	1.97	1.81	1.09	1.66	1.19	0.06	0.07	0.21	0.43	0.52	0.49	0.3	1.335	2.37	3.385	4.22	2.55	0	0	0.38
Pm006408	1.31	1.29	2.08	3.4	3.14	2.65	1.58	1.9	1.54	0.83	0.65	1.27	1.26	0.74	0.46	1	0.72	0.44	1.145	1.09	1.2	10.37	12.22	11.72
Pm006451	15.03	16.1	14.13	11.5	10.54	10.48	18.96	21.27	16.81	20.62	14.4	15.5	15.88	16.2	19.61	19.76	20.025	20.29	23.675	22.95	24.4	87.03	43.45	64.92
Pm006460	0.69	0.73	0.72	0.21	0.25	0.4	0.5	0.57	0.28	0.32	0.24	0.12	0.27	0.14	0.34	0.22	0.215	0.21	0.41	0.42	0.4	0.56	1.04	0.95
Pm006461	0.15	0.09	0.12	0.05	0.15	0.06	1.48	1.35	0.65	0.03	0.07	0.03	0.12	0.33	0.3	0.32	0.435	0.55	0.43	0.59	0.27	6.04	2.6	3.99
Pm006463	3.86	3.48	5.47	7.44	6.88	5.95	2.26	2.25	2.59	3.27	2.92	2.59	2.75	1.66	2.37	2.74	3.885	5.03	2.485	2.09	2.88	0.43	0.95	0.75
Pm006464	2.76	2.71	2.9	1.55	2.26	1.98	1.73	2.93	2.23	0.88	0.92	1.14	0.73	0.95	0.9	0.83	0.935	1.04	0.65	0.88	0.42	0	0	0
Pm006470	41.33	37.06	29.65	7.63	7.85	12.25	43.64	37.9	30.42	32.62	37.42	41.35	19.45	38.86	31.96	25.2	35.45	45.7	204.205	201.98	206.43	363.56	211.26	291.36
Pm006471	0.06	0.25	0.27	120.26	84.22	109.34	65.09	120.27	139.48	0.19	0.14	0.27	0.27	1.04	1.03	1.38	22.105	42.83	399.71	393.29	406.13	8.77	0.72	3.64
Pm006473	8.45	7.06	6.78	15.3	15.45	14.96	3.87	5.91	9.29	4.22	3.71	4.02	5.77	8.13	6.12	5.38	5.695	6.01	7.235	8.49	5.98	1.44	2	1.17
Pm006474	0.92	1.04	0.5	5.03	3.71	4.71	14.12	11.29	13.85	0	0.1	0.28	0.17	0.16	0.85	0.25	1.145	2.04	24.27	24.71	23.83	2.65	0.1	1.24
Pm006477	281.61	265.1	280.09	318.65	334.8	332.05	330.9	306.25	346.39	232.36	226.94	215.79	163.01	172.35	163.22	514.74	432.4	350.06	233.595	237.39	229.8	116.98	188.84	149.71
Pm006485	15.57	15.7	14.64	12.61	13.41	10.35	9.65	8.46	8.11	8.76	9.81	12.1	8.39	11.1	9.12	10.17	13.065	15.96	11.925	14.42	9.43	41.34	23.99	34.47
Pm006489	33.26	30.9	29.65	39.64	41.33	44.91	37.95	38.97	43.52	37.35	41.78	52.64	57.25	59.78	55.57	42.58	40.055	37.53	35.64	36.53	34.75	74.57	101.99	58.76
Pm006492	19.55	17.08	19.38	45.12	46.65	50.67	152.18	119.76	151.5	8.6	8.62	8.97	8.33	13.35	12.13	10.51	11.795	13.08	155.55	124.33	186.77	233.03	122.01	312.71
Pm006493	66.48	62.45	56.52	92.12	82.96	87.69	122.96	132.62	98.25	38.05	30.84	33.56	25.19	27.53	24.26	28.16	34.125	40.09	51.475	48.39	54.56	269.38	225.28	255
Pm006495	0.75	0.53	0.82	1.84	1.62	1.91	1.48	1.11	1.75	0.08	0.18	0.04	0.04	0.11	0.2	0.23	0.245	0.26	1	1.08	0.92	0.13	0.31	0.05
Pm006502	43.9	41.21	45.01	48.27	37.18	38.77	43.72	47.91	39.75	54.37	49.49	62.43	59.23	50.97	42.57	56.31	74.675	93.04	33.82	37.09	30.55	6.53	7.81	9.1
Pm006505	1.04	0.78	0.41	291.67	230.29	259.65	2.39	2.38	4.49	0	0.08	0.46	0.69	14.93	11.57	3.85	27.63	51.41	386.195	437.41	334.98	2.41	0.31	2.8
Pm006511	131.48	114.56	113.19	76.5	72.1	76.01	85.11	86.98	75.93	94.47	98.08	115.3	77.08	65.97	69.21	69.52	72.12	74.72	87.18	80.52	93.84	242.16	198.34	192.92
Pm006512	10.41	14.33	12.48	13.75	14.86	12.4	4.63	4.47	4	12.24	11.5	10.59	7.21	5.1	6.91	16.37	14.535	12.7	6.55	6.53	6.57	3.95	7.6	7.51
Pm006517	28.9	21.38	24.65	18.84	20.21	18.49	15.47	15.65	15.33	23.51	21.7	19.62	17.29	18.61	18.8	22.53	19.615	16.7	22.185	22.07	22.3	38.32	51.37	41.09
Pm006520	24.06	23.8	24.23	23.65	24.5	23.94	22.37	21.6	23.05	25.31	25.48	24.04	25.89	23.48	19.69	24	22.29	20.58	17.1	18.67	15.53	4.15	4.52	6.84
Pm006536	6.05	11.87	9.17	12.1	10.73	7.9	12.66	15.69	13.38	11.52	9.42	12.91	10.17	9.47	9.65	8.38	12.6	16.82	10.1	9.24	10.96	4.43	3.52	3.8
Pm006543	0	0.13	0.26	1.22	1.44	3.23	8.26	8.16	10.12	1.22	2.07	2.19	1.05	0.98	1.58	1.27	1.43	1.59	2.97	1.3	4.64	24.94	29.64	11.68
Pm006551	37.39	42.6	38.89	43.23	45.71	42.09	31.92	36.18	33.87	32.2	28.24	28.92	35.84	27.46	28.19	22.93	23.245	23.56	20.945	21.24	20.65	5.73	7.88	6.09
Pm006554	1.53	1.84	1.38	1.68	1.83	1.74	2.93	3.5	4.05	1.01	0.78	0.8	1.64	1.07	0.95	1.31	1.79	2.27	3.15	3.09	3.21	3.15	3.96	4.2
Pm006559	30.68	31.58	32.36	39.04	37.88	37.9	15.96	15.59	15.99	32.94	24.53	22.91	27.3	20.21	26.13	23.47	24.79	26.11	19.785	21.54	18.03	4.94	4.6	7.39
Pm006575	0.08	0	0.06	1.18	0.71	0.99	1.06	0.94	0.27	0	0	0.09	0.03	0	0	0.03	0.095	0.16	0.96	1.26	0.66	1.01	3.74	2.14
Pm006576	0.46	0.34	0.46	0.41	0.49	0.21	1.48	1.39	0.79	1.21	1.17	1.16	0.98	2.09	1.29	0.66	1.025	1.39	1.39	1.81	0.97	4.57	3.5	3.77
Pm006588	16.44	15.91	14.35	25.56	27.46	24.45	54.31	51.66	48.07	9.44	10.73	9.81	10.21	9.86	8.88	14.06	12.885	11.71	27.49	26.81	28.17	12.25	7.72	8.75
Pm006589	0.1	0	0.1	60.11	47.94	57.5	198.84	273.75	250.24	0.03	0.04	0.07	0.07	0	0	0.03	0.035	0.04	29.465	29.07	29.86	0.3	0.57	0.53
Pm006605	0.02	0.13	0.1	1.13	1.02	1.11	3.73	3.89	3.94	0.36	0.37	0.46	0.41	0.92	0.35	1.59	1.88	2.17	6.575	6.43	6.72	2.36	2.06	1.88
Pm006607	14.87	14.89	15.03	18.64	17.26	17.84	40.25	36.08	36.77	16.11	15.46	15.3	18	19.62	22.25	15.32	15.28	15.24	31.09	30.42	31.76	89.09	70.04	79.09
Pm006609	31.7	35.44	30.96	14.49	13.36	13.75	260.54	235.76	200.5	49.97	47.96	40.81	58.94	50.97	48.06	48.19	43.705	39.22	205.25	201.62	208.88	147.44	278.51	192
Pm006617	0	0	0	9.46	6.68	7.28	0	0	0.72	0	0	0	0	0	0	0	0.545	1.09	3.97	5.33	2.61	0.83	0	0.91
Pm006627	2.4	2.32	2.43	2.8	3.37	3.78	2.43	2	2.42	9.28	8.18	6.35	9.55	9.19	9.85	8.25	7.74	7.23	8.485	8.45	8.52	2.54	3.52	2.92
Pm006631	12.1	12.92	13.75	10.83	13.63	13.47	8.07	10.65	9.97	22.48	23.39	18.13	28.25	25.45	28.95	13.21	12.225	11.24	24.29	22.63	25.95	8.48	4.74	5.25
Pm006632	116.53	139.7	134.19	114.88	102.85	103.32	104.89	109.31	101.47	214.09	189.4	197.81	242.28	229.53	254.97	142.62	173.225	203.83	179.635	192.36	166.91	57.51	27.28	40.4
Pm006635	3.12	3.32	3.29	4.33	4.32	3.79	2.13	2.36	3.24	3.79	5.38	5.42	3.24	3.32	2.82	5.47	5.595	5.72	3.98	3.4	4.56	1.33	0.86	1.06
Pm006639	58.11	46.82	41.14	25.32	27.43	28.65	31.49	27.56	29.74	28.27	30.56	31.37	27.28	38.82	31.43	25.76	26.72	27.68	61.325	70.71	51.94	87.61	83.23	99.97
Pm006643	2.08	1.86	1.89	0.95	0.96	1.62	5.06	5.22	3.62	2.1	2.36	1.01	2.41	2.39	2.1	0.57	0.755	0.94	2.355	2.13	2.58	6	5.33	5.36
Pm006644	9.56	8.2	6.82	3.88	3.78	3.68	5.78	6.45	4.36	6.86	6.8	6.48	6.64	4.92	6.82	2.78	3.58	4.38	4.25	4.22	4.28	14.13	9.66	11.44
Pm006647	0.98	0.93	1.21	5.7	5.35	5.04	7.87	7.52	9.49	2.27	2.26	2.32	4.8	3.63	3.42	4.06	4.025	3.99	3.905	4.07	3.74	1.84	1.24	1.64
Pm006650	67.15	66.96	62.32	146.7	149.75	146.85	67.28	66.92	75.52	58.31	66.82	55.78	74.34	91.22	87.52	73.62	77.585	81.55	135.56	154.1	117.02	48.19	41.49	47.69
Pm006651	1.54	1.19	2.01	2.63	2.05	2.41	12.87	8.22	4.71	0.91	1.06	2.53	1.88	2.94	1.83	1.83	2.775	3.72	11.82	12.55	11.09	62.39	20.61	75.45
Pm006669	10.57	8.76	10.78	8.97	8.68	7.55	1.41	1.13	1.15	8.15	6.74	6.49	4.49	2.82	4	6.69	5.915	5.14	3.905	3.78	4.03	6.56	7.86	6.74
Pm006672	16.09	16.01	16.79	27.36	30.3	28.38	10.35	12.89	13.14	14.51	12.45	12.69	8.05	6.29	7.68	8.09	9.505	10.92	9.66	9.72	9.6	1.99	1.65	2.27
Pm006675	61.49	57.88	61.77	81.12	86.56	80.82	190.06	202.98	201.9	50.17	54.79	51.3	40.4	34.51	34.01	66.34	62.685	59.03	89.235	87.41	91.06	12.34	14.4	14.79
Pm006678	27.04	36.16	34.77	27.27	28.45	31.77	10.38	10.11	14.36	40.88	35.75	31.89	36.45	36.4	42.71	24.99	24.64	24.29	20.705	20.67	20.74	4.1	5.22	4.83
Pm006681	95.47	82.2	97.6	57.74	55.42	60.22	45.31	46.91	46.33	73.78	76.36	73.71	75.06	51.31	60.3	76.67	66.21	55.75	64.835	67.6	62.07	206.3	125.98	167.57
Pm006686	8.5	8.86	8.79	8.14	8.01	8.41	5.9	6.39	6.23	11.86	12.62	13.35	13.71	15.6	14.2	25.66	25.675	25.69	6.095	6.07	6.12	0.99	0.59	0.96
Pm006688	0.36	0.41	0.53	37.93	40.52	45.28	0.62	0.56	1.08	0.32	0.3	0.45	0.18	0.79	0.14	0.96	10.025	19.09	56.685	66.52	46.85	0.35	0.36	0.6
Pm006690	18.05	17.38	18.13	7.69	6.9	9.01	12.7	12	12.56	0.94	1	0.77	1.16	1.57	1.14	1.62	1.48	1.34	2.4	2.13	2.67	12.52	11.89	13.27
Pm006697	0.42	0.38	0.37	8.9	6.26	6.2	1.78	1.16	1.57	0.24	0.42	0.26	0.88	0.17	0.37	1.13	2.51	3.89	13.595	13.1	14.09	0.57	0.47	0.51
Pm006703	67.95	61.39	58.7	26.49	24.8	30.66	53.2	46.87	46.53	52.39	52.02	42.14	48.46	50.08	55.42	46.71	42.815	38.92	59.87	57.06	62.68	201.99	212.91	197.19
Pm006713	20.82	19.66	18.24	26.46	25.11	27.01	9.55	8.14	6.8	5.74	5.86	8.55	3.96	3.81	2.54	6.85	7.56	8.27	3.755	3	4.51	5.15	9.31	6.64
Pm006715	13.53	12.02	11.93	21.54	20.95	18.8	12.64	13.41	11.83	25.89	25.29	27.24	19.8	14.04	17.12	25.49	26.09	26.69	15.935	14.99	16.88	5.93	7.43	6.7
Pm006721	9.18	7.84	8.73	4.03	3	3.51	2.84	1.73	2.28	5.44	5.14	4.62	4.65	3.73	2.92	3.58	3.98	4.38	2.655	2.63	2.68	17.46	14.74	19.73
Pm006724	2.73	2.19	2.35	1.28	0.61	1.42	6.03	7.62	4.41	2.7	1.84	2.59	3.57	2.55	1.89	1.21	1.095	0.98	1.585	1.8	1.37	11.97	9.02	11.84
Pm006737	11	10.84	9.71	18.27	18.01	19.21	20.75	19.83	17.73	3.62	3.23	3.7	2.48	3.01	2.16	4.74	5.57	6.4	4.31	4.42	4.2	1.1	2.17	1.77
Pm006747	5.19	4.29	4.29	13.25	14.29	11.68	2.02	1.75	1.95	2.36	2.37	2.14	1.88	1.77	2.23	2.87	3.57	4.27	6.74	7.73	5.75	1.72	1.85	1.55
Pm006748	1.45	1.34	1.49	1.36	1.35	1.38	8.32	8.28	7.55	0.54	0.47	0.23	0.83	0.53	0.68	0.51	0.455	0.4	5.005	4.79	5.22	3.85	4.6	2.87
Pm006749	15.09	14.77	14.2	26.08	21.34	23.71	10.15	11.12	10.55	12.36	11.88	15.11	8.54	6.06	7.49	8.64	10.15	11.66	15.395	16	14.79	2.66	4.76	4.18
Pm006754	10.09	10.09	10.85	5.28	5.51	5.65	47.6	37.62	33.57	16.16	14.5	13.12	14.16	24.99	17.52	13.2	13.665	14.13	65.215	56.05	74.38	463.7	406.8	439.2
Pm006760	10.92	8.34	8.7	0.82	0.8	0.59	13.51	11.48	8.63	6.76	6	2.27	7.7	5.77	5.6	2.32	2.67	3.02	4.885	4.1	5.67	87.95	21.34	94.59
Pm006761	3.29	1.35	3.63	0.12	0	0.25	4.68	3.43	2.68	1.23	1.49	1.03	2.64	1.47	2.12	0.51	1.345	2.18	0.98	0.77	1.19	25.15	6.87	19.35
Pm006764	16.17	11.43	10.64	10.45	13.5	11.43	3.09	3.29	3.81	12.35	17.48	22.33	6.03	6.62	9.71	8.36	9.065	9.77	12.145	10.38	13.91	10.95	17.28	6.17
Pm006768	57.35	51.45	44.63	11.87	13.94	17.55	23.76	24.32	22.55	26.41	25.89	27.25	29.1	26.06	33.47	16.33	14.715	13.1	54.745	50.05	59.44	420.96	337.99	323.72
Pm006772	43.06	38.26	38.49	20.71	17.97	19.37	84.8	79.33	55.96	18.94	14.94	24.3	35.09	26.16	20.89	19.18	30.285	41.39	69.525	80.06	58.99	196.33	274.43	210.68
Pm006776	47.64	42.65	45.02	29.99	23.7	31.14	57.64	56.2	48.64	36.25	35.37	39.64	52.37	53.32	49.96	36.13	40.675	45.22	62.98	62.85	63.11	111.23	115.39	102.54
Pm006786	72.91	73.04	63.76	40.82	45.48	43.93	57.94	46.82	39.37	33.54	41.79	28.55	56.57	67.93	53.3	37.19	31.715	26.24	92.76	98.78	86.74	134.64	100.66	125.91
Pm006791	0.44	0.63	0.48	1.27	1.28	0.96	1.34	1.51	1.28	1	0.65	0.69	0.84	0.49	0.18	0.17	0.35	0.53	0.995	1.09	0.9	0.59	1.59	1.08
Pm006795	0.71	0.7	0.39	6.35	5.7	5.85	2.54	2.98	2.77	10.18	10.22	12.71	10.33	13.89	12.14	10.75	12.315	13.88	8.21	9.56	6.86	1.09	1.95	2.45
Pm006797	2.48	2.82	2.78	0.89	0.95	0.73	1.19	1.6	0.74	3.41	2.28	1.39	2.2	2.25	2.39	1.86	1.615	1.37	1.46	1.18	1.74	14.51	10.51	15.42
Pm006799	54.44	56.92	56.09	35.52	37	35.82	98.41	97.31	81.57	72.24	68.5	68.98	93.44	90.27	81.46	70.18	69.375	68.57	146.14	135.67	156.61	147.07	122.06	119.84
Pm006802	3.08	2.39	2.51	6.56	7.51	6.85	12.27	11.04	11.54	1.34	2.22	1.57	1.85	1.44	1.25	0.71	0.965	1.22	4	4.06	3.94	2.93	4.71	2.59
Pm006803	10.93	7.78	9.64	3.12	3.68	2.55	9.26	8.15	7.9	5.21	6.33	5.42	7.15	7.72	4.48	3.94	4.73	5.52	8.13	8.54	7.72	22.71	29.45	20.39
Pm006808	18.92	17.32	21.11	12.09	11.7	12.09	2.71	3.61	2.54	16.7	17.45	18.58	15.93	8.92	10.72	15.06	16.555	18.05	3.53	4.05	3.01	1.11	1.43	1.03
Pm006809	5.46	7.15	5.69	10.32	8.7	8.58	5.29	4.58	5.15	7.84	7.33	7.26	6.17	5.11	6.43	8.73	9.67	10.61	7.94	8.92	6.96	2.54	1.69	2.76
Pm006816	169.66	200.68	180.82	176.29	173.76	165.1	79.49	83.19	77.37	154.45	131.94	135.68	58.29	48.36	41.89	111.8	105.355	98.91	47.645	43.87	51.42	26.03	34.73	25.18
Pm006820	0.19	0.25	0	0.12	0	0.06	8.76	6.97	5.95	0	0.07	0.14	0.25	0.06	0.31	0.06	0.065	0.07	4.205	4.43	3.98	6.83	4.43	5.09
Pm006824	47.65	48.3	46.3	49.96	50.3	51.53	130.96	131.85	126.37	33.66	33.68	32.13	35.8	32.92	32.97	26.47	23.81	21.15	108.435	101.23	115.64	18.74	5.4	9.19
Pm006826	13.85	15.84	14.76	17.64	16.94	15.4	15.08	15.22	14.45	13.5	11.97	10.3	10.64	11.57	11.53	16.97	15.91	14.85	11.02	11.03	11.01	1.45	3.88	3.1
Pm006828	32.46	21.25	38.21	3.94	2.62	6.3	1.59	1.67	0.78	10.39	2.5	5.16	1.81	1.87	0.61	2.35	2.065	1.78	1.8	1.17	2.43	19.85	20.96	22.38
Pm006833	21.65	23.52	23.51	19.01	19.64	22.41	48.41	43.78	45.94	31.03	31.25	26.28	29.29	41.09	36.1	31.58	27.88	24.18	62.21	59.63	64.79	95.28	90	97.36
Pm006843	15.49	5.89	9.91	5.29	3.31	4.94	1.53	2.39	2.03	11.67	11.4	14.78	6.22	5.54	6.66	6.65	9.405	12.16	3.89	3.19	4.59	6.14	18.15	3.72
Pm006862	4.11	3.57	3.2	2.88	2.7	2.59	67.85	71.31	67.17	6.58	6.29	6.67	7.77	8.94	9.54	6.11	7.09	8.07	46.12	44.39	47.85	7.4	6.63	5.09
Pm006868	1.72	2.1	2.55	0.7	0.72	0.96	0.5	0.26	0.42	3.01	4.07	3.77	4.72	5.54	4.85	2	2.07	2.14	1.525	1.64	1.41	1.17	2.65	2.02
Pm006879	0.18	0.91	0.35	0.33	0.18	0.34	5.23	3.12	8.04	0.18	0.4	0	0	0.66	0.36	0.34	0.365	0.39	8.305	6.74	9.87	31.33	23.44	34.38
Pm006880	21.21	20.73	21.85	31.69	34.41	34.99	11.23	12.43	15.4	16.03	22.69	19.32	9.58	8.69	12.69	9.24	11.675	14.11	12.71	13.47	11.95	1.76	1.68	2.22
Pm006884	19.98	19.38	20.55	23.07	27.98	24.73	8.38	9.09	11.65	16.37	16.43	14.63	9.91	6.92	11.53	5.78	7.805	9.83	8.1	9.85	6.35	1.2	2.24	2.42
Pm006899	18.66	21.4	19.09	19.23	20.18	17.87	6.53	7.35	8.23	13.43	13.13	11.22	10.01	8.45	7.83	22.21	20.07	17.93	6.775	6.12	7.43	5.81	9.55	6.66
Pm006900	6.32	5.3	7.02	14.27	12.04	11.54	15.28	18.42	12.46	4.66	5.03	6.13	6.48	7.99	6.18	7.39	10.045	12.7	27.12	29.92	24.32	45.78	16.23	33.03
Pm006904	5.67	6.16	6.28	6.74	7.44	6.07	1.24	1.46	2.03	5.69	5.91	4.92	3.13	1.94	2.28	8.98	8.03	7.08	2.395	2.74	2.05	1.21	2.34	1.64
Pm006911	1.48	1.03	1.27	3.81	3.09	3.39	4.76	4.78	4.59	2.04	1.49	1.56	0.77	1.01	1.26	1.53	2.105	2.68	3.525	3.58	3.47	24.33	29.6	19.01
Pm006918	2.32	3.15	2.08	3.06	2.12	4.12	3.97	2.53	2.76	3.5	4.07	3.78	4.34	5.03	5.32	4.53	4.775	5.02	3.725	4.82	2.63	3.21	13.19	5.18
Pm006933	3.54	3.48	3.47	2.46	2.25	1.99	7.76	8.61	8.72	4.13	3.55	4.71	2.76	3.19	2.65	3.92	4.235	4.55	1.76	1.92	1.6	6.19	8.05	6.52
Pm006950	20.77	21.3	21.14	28.35	27.97	25.01	15.72	17.55	15.95	16.82	15.61	20.41	12.08	7.32	9.4	12.51	15.2	17.89	9.42	9.23	9.61	2.91	4.18	2.91
Pm006952	32.55	29.46	35.01	19.25	20.41	17.78	11.34	11.72	10.01	18.41	15.41	16.36	12.25	7.18	9.45	13.2	11.735	10.27	6.7	7.05	6.35	10.92	10.55	10.4
Pm006965	6.18	6	6.02	6.2	6.92	6.04	3.48	3.84	3.65	5.49	5.72	4.96	4.57	4.23	3.84	7.07	6.58	6.09	2.515	2.58	2.45	2.98	3.95	4
Pm006969	64.37	56.87	58.67	129.49	126.29	122.13	57.63	68.62	72.56	61.95	68.76	77.1	81.88	80.09	74.09	61.65	63.725	65.8	26.69	29.19	24.19	6.74	19.34	11.27
Pm006974	23.96	18.21	26.4	11.03	7.4	11.4	3.46	6.53	4.11	7.07	5.65	7.42	11.66	6.55	4.28	8.28	8.425	8.57	8.21	10.42	6	83.6	63.28	74.4
Pm006978	13.08	9.29	17.66	6.03	2.03	8.6	4.56	4.61	3.04	4.97	2.93	5.77	4.63	2.24	2.79	3.6	3.33	3.06	3.13	2.91	3.35	16.8	22.63	15.15
Pm006997	0.05	0.06	0.11	1.35	1.72	1.43	3.34	3.19	2.6	0.06	0	0.12	0.11	0.4	0.27	0	0.21	0.42	3.925	3.75	4.1	0.6	0.67	0.13
Pm006998	14.12	12.85	13.75	68.99	54.03	68.39	37.81	29.53	26.42	20.23	18.67	18.7	31.25	44.92	39.16	16.93	23.535	30.14	51.225	59.18	43.27	8.29	9.46	11.97
Pm007000	9.47	9.5	7.92	12.35	13.74	12.41	6.73	7.94	8.72	11.34	11.68	8.61	8.21	7.42	6.86	8.07	8.74	9.41	10.225	10.71	9.74	1.73	2.39	1.69
Pm007003	7.71	9.58	9.04	13.21	11.63	10.19	4.35	4.1	4.12	10.57	8.28	9.84	7.22	5.42	6.94	15.56	16.31	17.06	4.37	4.9	3.84	7.1	12.7	7.04
Pm007007	0.51	0.11	0.4	0	0.41	0.78	449.28	458.93	427.82	0.11	0.35	0	0.1	0	0.1	0	0.17	0.34	25.265	23.01	27.52	2.07	0.23	1
Pm007012	148.1	143.8	147.83	398.62	386.66	372.5	354.29	378.94	428.14	260.62	247.89	254.58	336.26	305.8	339.7	201.48	210.61	219.74	143.235	145.24	141.23	27.57	62.42	43.49
Pm007013	64.13	47.17	49.59	20.15	22.43	26.36	27.08	20.77	21.37	15.62	19.49	13.23	15.94	19.39	16.99	22.63	14.99	7.35	31.835	30.57	33.1	119.77	95.57	113.67
Pm007016	6.21	7.48	6.53	12.28	7.91	12.49	9.2	11.03	8.46	3.52	3.7	3.2	4.38	3.3	4.18	2.97	3.46	3.95	6.835	6.7	6.97	2.53	2.05	1.41
Pm007021	27.13	20.31	38.5	30.92	26.99	25.12	16.35	19.81	21.06	25.07	24.09	17.94	17.59	18.69	16.92	25.55	25.61	25.67	17.905	18.26	17.55	40.81	38.98	37.53
Pm007022	0.12	0.21	0.09	227.93	188.94	196.3	5.3	24.05	46.62	0.09	0.1	0.16	0.41	1.71	0.62	2.7	36.15	69.6	477.18	500.79	453.57	5.33	0.17	3.43
Pm007030	21.05	15.75	12.72	3.48	2.44	4.39	5.45	4.56	4.48	3.61	4.51	4.98	2.28	2.95	2.21	1.42	1.605	1.79	7.225	7.34	7.11	13.12	11.79	11.33
Pm007033	132.18	119.33	105.21	58.42	55.93	63.29	130.58	107.81	118.16	108.82	115.97	112.79	121.27	135.17	120.68	98.81	90.43	82.05	164.285	177.43	151.14	323.96	326.49	385.77
Pm007036	15.08	15.79	16.26	14.08	14.08	12.6	4.39	5.69	6.25	21.74	20.96	21.18	19.7	14.93	16.21	27.41	25.415	23.42	8.005	7.68	8.33	4.44	9.38	5.32
Pm007042	11.31	12.15	11.08	3.96	2.07	3.46	4.38	5.95	2.48	8.77	6.81	5.5	8.1	9.66	7.84	6.63	7.89	9.15	12.615	12.35	12.88	72.52	21.92	55.64
Pm007052	6.37	4.82	5.08	3.95	4.31	3.72	3.8	2.96	3.05	5.57	5.4	6.52	3.39	1.43	1.32	1.5	2.405	3.31	2.82	2.62	3.02	2.25	5.32	3.48
Pm007059	23.24	11.78	13.29	9.38	7.36	5.94	2.47	3.15	2.03	9.52	10.57	14.83	4.65	3.81	5.85	5.43	6.37	7.31	7.02	7.64	6.4	73.91	131.69	52.69
Pm007061	11.11	16.2	13.55	7.32	6.69	7.45	15.1	16.02	13.59	8.81	7.68	5.19	8.25	7.32	5.16	5.1	6.13	7.16	7.1	6.67	7.53	9.46	21.2	13.39
Pm007062	0.14	0.13	0.08	0.27	0.35	0.6	1.13	0.98	0.95	0.21	0.25	0.39	0.33	0.38	0.27	0.14	0.33	0.52	2.65	2.76	2.54	1.97	1.18	2.92
Pm007063	33.01	38.71	35.16	63.39	54.31	48.35	108.13	116	106.81	28.88	29.1	35.53	32.42	31.67	35.11	41.12	51.45	61.78	77.87	80.17	75.57	5.52	6.84	5.57
Pm007067	0.85	0.17	0	117.17	97.52	105	87.46	68.89	74.5	0	0.13	0.19	0.17	4.56	6	1.94	9.625	17.31	165.93	183.79	148.07	16.58	1.61	11.61
Pm007099	14.5	14.55	11.64	18.81	19.32	15.36	20.07	21.45	18.26	12.22	11.15	12.11	9.32	7.88	7.46	16.05	14.35	12.65	12.97	14.43	11.51	3.46	6.33	4.21
Pm007114	20.75	16.29	16.83	8.24	6.59	7.67	5.6	6.36	4.62	9.85	9.36	11.33	9.62	5.67	6.69	6.66	6.915	7.17	5.975	6.3	5.65	18.86	18.27	16.15
Pm007115	1.26	1.5	1.44	0.82	0.1	0.18	1.73	1.62	1.04	0.81	1.1	1.2	2.34	3.27	4.71	1.8	2.03	2.26	5.51	6.46	4.56	32.81	68.17	36.25
Pm007120	1.13	0.73	0.92	0.38	0.08	0.37	0.22	0.21	0.45	0.31	0	0.02	0.08	0	0.06	0	0.035	0.07	0.605	0.74	0.47	0.27	0.28	0.72
Pm007125	2.22	1.59	1.91	2.48	2.13	2.48	5.69	4.03	3.61	1.7	2.8	2.59	2.18	2.03	3.41	2.26	2.84	3.42	2.755	3.9	1.61	7.61	7.25	8.24
Pm007127	31.86	33.16	31.17	31.41	33.75	30.52	8.87	10.65	12.74	35.95	38.12	34.44	27.6	23.91	25.31	56.2	49.375	42.55	12.145	12.5	11.79	5.54	7.16	7.23
Pm007130	28.92	23.42	27.78	9.63	8.73	11.09	13.97	15.05	10.89	16.31	14.7	11.59	10.53	9.4	10.02	12.59	13.055	13.52	33.14	31.69	34.59	141.32	57.5	142.26
Pm007138	5.24	5.23	5.43	3.44	4.04	4.8	4.9	4.66	5.18	5.99	6.93	5.11	5.93	4.45	5.06	5.71	4.78	3.85	10.34	9.08	11.6	5.68	7.74	8.86
Pm007164	13.71	13.59	13.55	30.35	26.67	26.83	30.8	26.92	27.56	18.58	18.82	21.11	22.11	26.49	18.24	26.72	30.17	33.62	38.21	41.12	35.3	7.16	10.54	6.94
Pm007168	69.68	87.14	76.65	75.59	62.44	63.49	22.63	27.87	25.72	43.23	33.25	38.27	44.23	33.59	28.9	29.66	36.13	42.6	19.61	18.67	20.55	7.94	6.81	8.39
Pm007183	37.88	42.06	42.68	34.44	26.27	25.66	11.3	14.72	10.05	42.67	37.38	44.06	46.88	39.94	40.43	44.01	47.45	50.89	15.46	15.99	14.93	2.56	4.76	2.79
Pm007186	134.52	144.63	244.04	142.47	118.35	127.09	148.12	151.86	115	107.92	95.32	97.53	78.02	61.89	41.61	124.32	148.09	171.86	97.2	87.39	107.01	76.78	55.85	52.76
Pm007188	4.31	3.4	3.92	1.91	2.05	2.63	9.07	8.07	6.72	4.65	4.31	4.69	5.99	4.68	4.37	4.96	4.865	4.77	4.785	4.87	4.7	19.49	23.83	19.07
Pm007189	153.23	130.6	168.88	50.54	34.74	46.01	70.4	69.62	49.97	82.41	61.18	57.01	57.36	26.96	20.68	50.46	61.54	72.62	57.08	58.33	55.83	279.73	122.53	249.23
Pm007201	3.02	1.94	2.03	2.51	4.07	2.12	0.96	0.3	0.94	2.13	1.49	1.79	0.57	1.92	1.55	1.73	1.59	1.45	2.015	2.09	1.94	0.32	0.45	0.49
Pm007208	18.9	20.33	17.06	17.32	27.68	23.15	6.82	7.27	7.74	16.22	13.9	10.57	8.71	14.27	16.1	17.78	14.635	11.49	17.855	17.07	18.64	2.01	2.64	1.71
Pm007213	8.5	6.34	6.13	8.27	8.98	8.97	5.72	5.79	5.83	8.72	9.49	9.2	6.03	5.78	7.64	6.01	6.27	6.53	11.95	10.51	13.39	3.89	5.77	4.12
Pm007216	96.08	100.62	97.99	120.5	121.47	128.98	307.72	320.26	327.5	226.52	229.58	263.39	488.22	566.17	541.03	184.6	226.475	268.35	257.44	297.96	216.92	130.71	197.24	156.43
Pm007217	43.95	42.67	42.65	37.74	32.31	35.25	20.33	19.16	19.86	42.86	44.23	44.23	45.8	42.49	40.21	44.43	42.985	41.54	28.095	31.92	24.27	3.78	3.17	2.92
Pm007221	262.27	274.96	252.05	231.07	262.07	229.09	92.42	102.54	109.08	195.99	202.17	199.73	174.49	173.83	181.68	268.78	240.705	212.63	72.705	74.14	71.27	36.57	36.65	48.82
Pm007349	15.25	9.66	9.08	0.37	0.59	3.54	7.55	3.67	5.88	6.69	6.22	0.88	3.14	4.75	8.68	2.1	2.35	2.6	27.245	23.41	31.08	926.99	337.7	822.46
Pm007351	0.12	0	0	1.34	0.9	0.82	417.54	413.01	367	0.17	0	0	0	0.11	0	0.08	0.355	0.63	313.525	289.33	337.72	18.18	0.09	3.65
Pm007359	38.01	28.3	34.74	16.29	15.14	16.99	11.17	13.04	12.38	17.43	13.6	15.72	16.54	15.32	15.22	11.45	11.595	11.74	10.235	10.68	9.79	65.59	56.16	41.57
Pm007380	3.8	4.31	3.07	4.62	4.07	3.92	3.51	2.64	2.71	2.76	2.66	2.48	2.67	3.56	3.39	3.1	3.515	3.93	2.52	2.79	2.25	3.85	6.63	4.74
Pm007383	13.87	14.49	13.56	13.22	14.1	13.99	8.6	7.14	8.37	16.2	16.91	16.8	15.78	15.16	14.82	20.11	19.045	17.98	9.115	9.65	8.58	3.22	7.59	5.69
Pm007414	8.57	5.02	2.96	2.8	3.01	6.77	9.93	11.7	15.56	18.07	14.8	18.49	17.71	14.15	28.62	34.6	39.41	44.22	67.235	83.13	51.34	2375.51	311.34	1803.74
Pm007415	25.48	22.32	22.34	15.95	18.14	18	16.6	14.01	18.8	19.32	19.78	21.26	15.17	16.3	17.3	23.72	22.07	20.42	16.46	19.73	13.19	24.72	29.72	29.34
Pm007430	3.17	1.74	2.17	141.72	143.81	136.39	104.39	116.89	106.86	0.33	0	0.35	0.79	7.08	5.22	5.78	26.415	47.05	310.33	321.46	299.2	10.06	0.98	3.08
Pm007449	6.94	8	6.86	6.8	4.65	4.88	5.23	5.69	5.61	15.94	15.58	14.24	17.76	25.82	22.68	11.63	12.675	13.72	28.37	29.97	26.77	20.09	16.16	19.27
Pm007451	0.47	0.7	0.84	0.79	0.43	0.57	0.67	0.8	0.49	1.19	1.25	0.62	1.15	1.71	1.07	0.95	0.735	0.52	2.03	2.29	1.77	1.1	1.74	1.04
Pm007471	0	0	0	0.05	0	0	0.9	1.96	2.34	0	0	0	0	0	0	0	0	0	1.14	0.98	1.3	0	0.37	0.07
Pm007487	51.45	41.57	40.22	5.96	6.26	5.62	63.66	48.41	45.24	17.88	10.74	9.01	5.73	7.22	6.77	5.7	6.155	6.61	14.14	14.67	13.61	328.24	311.21	308.77
Pm007488	48.56	32.83	35.98	0.87	0.41	0.5	35.01	29.99	27.45	11.75	8.24	5.53	2.22	1.3	1.35	1.87	2.64	3.41	3.82	3.38	4.26	160.52	196.17	136.36
Pm007510	3.34	2.06	3.68	1.79	0.96	1.45	4.63	3.58	4.91	6.04	4.88	2.03	4.03	2.32	1.64	2.7	2.565	2.43	2.035	1.83	2.24	4.73	4.77	3.04
Pm007582	142.53	127.88	135.44	144.89	163.47	154.79	193.33	172.97	172.93	204.41	190.1	163.82	224.99	244.1	245.61	182.84	169.65	156.46	321.235	348.7	293.77	324.05	305.73	370.25
Pm007610	19.42	25.21	21.38	46.33	37.46	38.32	21.07	16.72	15.04	41.56	33.68	46.65	41.33	41.24	35.85	29.59	35.16	40.73	75.045	82.67	67.42	8.72	6.68	7
Pm007627	18.66	21.91	23.89	14.79	12.3	13.91	34.55	34.87	26.34	23.09	19.94	22.9	22.92	23.7	26.94	24.97	29.48	33.99	20.245	19.16	21.33	125.34	55.5	94.14
Pm007647	325.68	373.45	356.78	731.4	777.5	774.54	619.04	562.18	624.95	331.28	341.16	415.47	361.86	403.06	402.54	270.5	280.95	291.4	608.685	633.08	584.29	54.14	98.07	36.8
Pm007673	1.94	2.14	1.55	4.65	4.06	5	5.45	6.68	7.06	3.58	4.46	6.13	3.95	3.41	3.31	2.17	2.655	3.14	2.8	2.73	2.87	0.6	1.18	0.76
Pm007690	11.35	11.5	11.86	24.55	21.28	24.86	39.99	41.46	38.4	11.15	11.59	12.16	9.59	10.11	9.51	14.96	14.295	13.63	41.805	40.75	42.86	13.59	20.96	17.09
Pm007704	16.44	13.89	12.22	9.46	10.28	10.82	12.47	10.87	12.38	13.39	13.2	13.58	12.66	12.82	15.19	13.86	13.595	13.33	15.63	16.74	14.52	58.52	46.04	52.26
Pm007705	14.59	13.73	14.79	12.83	14.46	13.77	13.51	10.19	9.91	14.81	13.37	11.56	19.06	17.4	19.08	17.38	15.73	14.08	9.68	10.78	8.58	1.9	4.06	2
Pm007718	66.98	57.04	57.16	28.26	37.21	30.76	38.28	27.69	31.8	80.48	89.54	69.86	79.35	99.67	108.01	55.9	49.39	42.88	37.81	41.87	33.75	106.31	62.27	111.53
Pm007721	0.64	0.52	0.53	0.13	0.14	0.13	1.34	1.13	0.75	0.49	0.88	0.49	0.2	0.28	0.41	0.07	0.24	0.41	0.455	0.42	0.49	33.85	9.54	18.39
Pm007723	19.31	14.45	12.34	9.57	9.59	9.74	8.68	10.81	8.91	16.56	18.4	27.42	10.58	12.63	14.06	9.46	11.365	13.27	20.035	19.96	20.11	419.75	425.47	265.28
Pm007733	0.07	0.15	0.04	98.27	27.54	32.44	1.53	4.6	17.37	0	0	0.04	0.04	0.13	0	0.56	12.33	24.1	152.755	158.45	147.06	3.15	0	0.44
Pm007747	134.9	135.41	122.45	104.68	109.31	111.64	272.23	266.79	271.4	149.16	148.93	168.87	204.78	243.09	228.5	121.24	124.62	128	372.99	329.51	416.47	578.23	525.71	456.61
Pm007757	126.98	140.99	120.94	184.39	188.13	190.23	130.63	134.61	142.33	275.22	265.01	329.46	489.73	385.45	421.1	145.6	179.43	213.26	116.79	131.22	102.36	99.39	45.44	146.35
Pm007779	103.57	83.82	87.86	61.54	61.56	73.64	379.89	360.04	371.93	62.94	61.84	57.81	55.34	63.67	69.06	59.18	56.075	52.97	279.05	229.2	328.9	247.36	136.44	227.34
Pm007782	42.39	39.85	37.56	32.4	32.05	29.5	42.64	47.04	38.24	41.21	42.63	44.19	49.64	42.5	42.82	38.53	42.595	46.66	29.47	30.58	28.36	46.07	68.39	62.72
Pm007783	0.67	0.53	0.88	1.27	1.2	1.09	0.1	0.15	0.19	0.78	0.43	0.55	0.48	0.31	0.41	0.61	0.67	0.73	0.28	0.31	0.25	0.3	0.58	0.36
Pm007808	14.64	17.02	17.97	18.91	17.68	18.43	18.47	21.41	17.53	12.95	12.81	11.28	10.88	8.24	9.4	10.8	11.065	11.33	9.52	9.78	9.26	4.1	3.24	3.46
Pm007810	0.49	0.24	0.33	0.12	0.13	0.25	1.69	1.85	0.93	0.34	0.34	0.59	0.46	0.28	0.17	0.26	0.31	0.36	1.41	1.2	1.62	10.23	5.02	7.64
Pm007811	1.31	1.79	1.36	0.83	0.66	1.09	1.1	0.82	1.11	2.38	1.78	1.35	2.66	2.14	1.65	2.88	2.98	3.08	2.425	1.66	3.19	15.14	2.42	6.79
Pm007841	44.55	45.7	37.46	56.31	73.73	65.74	43.93	49.12	42.64	55.39	60.13	76.16	31.2	36.55	38.49	29.97	35.38	40.79	71.665	60.83	82.5	62.04	116.22	48.71
Pm007847	3.76	4.74	4.31	2.83	2.61	3.58	8.35	7.15	6.04	3.39	3.63	3.62	4.77	3.09	4.54	2.71	2.405	2.1	2.255	2.49	2.02	4.16	4.48	3.32
Pm007860	0.39	0.3	0.23	0.31	0.37	0.39	0.34	0.43	0.42	1.65	1.28	1.12	1.92	1.44	1.76	1.37	1.465	1.56	4.235	4.42	4.05	2.47	2.36	2.92
Pm007878	4.45	6.03	3.63	4.36	4.54	5.92	1.05	0.88	1.1	1.68	2.81	3.4	1.99	1.45	1.21	3.8	3.425	3.05	3.575	3.41	3.74	0.87	1.53	1.56
Pm007898	2.51	2.77	2.6	5.86	4.96	5.21	11.18	11.31	9.49	6.76	7.66	7.73	8.87	5.62	6.44	8.25	8.465	8.68	15.855	15.99	15.72	9.25	11.14	8.37
Pm007950	1.21	1.82	1.23	0.97	0.78	1.56	1.15	1.35	1.13	0.67	0.88	1.16	1	1.33	1.13	0.63	0.435	0.24	1.16	0.72	1.6	0.39	0.39	0.11
Pm007955	88.2	71.02	75.93	26.43	31.7	33.03	104.02	82.72	74.42	45.23	51.21	58.66	34.64	35.59	26.88	37.51	33.04	28.57	70.025	66.21	73.84	981.51	578.58	921.03
Pm007956	2.08	2.59	1.8	10.62	7.57	8.91	9.52	8.23	9.5	1.35	1.08	1.36	2.09	1.13	1.05	1.27	1.69	2.11	3.76	3.39	4.13	1.46	6.7	2.66
Pm007961	34.74	39.26	38.67	29.87	26.35	26.52	9.32	6.83	9.14	22.03	22.83	21.9	17.38	16.12	14.83	21.54	18.13	14.72	10.49	10.11	10.87	0.15	0.38	0.49
Pm007965	1.93	1.88	1.43	0.54	0.72	0.82	2.19	2.61	1.92	0.15	0	0.22	0.19	0.27	0.24	0.42	0.53	0.64	0.385	0.44	0.33	15.55	6.57	12.88
Pm007972	0.03	0.06	0	0.43	0.31	0.32	1.29	1.58	1.53	0	0.04	0	0	0.03	0.03	0	0.035	0.07	5.88	5.53	6.23	0.7	0.07	0.61
Pm007987	3.01	1.84	2.04	15.62	14.96	12.08	12.59	12.48	16.15	1.61	2.21	2.07	2.1	2.02	1.87	2.76	3.295	3.83	8.075	8.59	7.56	1.16	1.48	1.83
Pm008002	0.37	0.16	0.16	103.79	90.51	85.33	80.43	82.61	132.23	0.11	0.12	0.06	0.11	0.6	0.11	0.88	9.785	18.69	197.515	184.05	210.98	2.58	0.12	0.78
Pm008006	469.26	315.59	334.35	69.28	51.39	70.16	83.66	71.57	52.45	95.59	96.83	141.98	26.67	12.26	17.09	11.28	15.12	18.96	37.635	36.63	38.64	303.3	236.49	331.36
Pm008012	107.2	90.73	67.23	40.11	36.87	39.3	50.41	46.88	50.26	73.28	75.16	113.05	75.51	117.16	92.61	57.14	83.37	109.6	145.17	157.47	132.87	174.55	194.6	205.48
Pm008032	3.6	4.21	4.04	1.57	2.52	2.23	2.29	2.37	2.14	6.77	7.19	5.76	4.7	5.8	5.36	6.19	4.85	3.51	3.58	3.84	3.32	44.08	52.14	45.46
Pm008034	4.08	3.2	1.57	6.9	7.28	5.45	1.75	1.72	2.01	1.58	3.11	1.43	1.71	2.74	2.4	3.28	3.565	3.85	2.85	2.89	2.81	6.93	8.94	5.31
Pm008035	18	21.24	18.37	26.61	25.13	26.21	49.55	43.38	52.61	15.6	17.09	15	13.73	16.35	19.22	12.26	10.13	8	28.005	26.17	29.84	136.9	98.32	107
Pm008042	5.16	3.96	4.35	9.56	6.21	8.93	14.57	11.54	13.1	5.44	3.62	3.36	3.67	3.68	3.22	2.84	2.82	2.8	8.985	8.89	9.08	11.19	13.33	9.09
Pm008055	9.58	10.36	9.99	14.41	13.48	11.87	11.77	11.55	9.91	8.19	8.31	7.81	8.03	6.98	7.09	9.74	12.575	15.41	8.47	10.13	6.81	1.52	1.92	1.77
Pm008066	0.05	0.09	0.12	1.57	1.42	1.81	3.92	3.55	4.36	0.04	0.02	0.02	0.15	0.14	0.15	0.18	0.29	0.4	1.03	1.06	1	1	1.33	1.17
Pm008068	28.99	32.59	31.03	16.51	15.12	15.65	20.19	16.05	11.87	19.73	17.56	18.48	18.46	20.68	21.73	15.27	17.005	18.74	18.395	20.61	16.18	101.08	30.02	112.08
Pm008076	311.03	263.05	312.05	138.19	119.1	139.71	175.56	172.73	153.03	226.27	199.45	158.81	264.72	178.21	172.93	249.51	207.9	166.29	190.02	217.95	162.09	613.09	407.87	570.86
Pm008078	1.34	1.66	1.18	6.18	4.87	8.1	8.14	9.68	7.37	94.94	93.26	106.55	132.99	156.66	137.48	193.95	214.885	235.82	502.625	503.5	501.75	255.9	66.76	167.31
Pm008080	1.59	1.1	1.6	4.35	4.58	3.93	3.57	3.38	3.12	1.55	2.12	1.92	1.87	1.83	1.27	1.61	2.145	2.68	6.25	6.34	6.16	7.03	6.82	8.56
Pm008083	1.7	2.82	2.71	2	2.37	1.76	7.18	6.08	5.66	2.48	2.51	2.93	3.12	2.05	2.6	2.86	2.765	2.67	6.2	6.52	5.88	22.39	24.65	16.47
Pm008088	0.03	0.11	0.07	0.06	0.1	0.2	61.14	57.21	58.56	0	0	0	0	0	0	0	0	0	12.4	12.01	12.79	1.05	1.53	0.72
Pm008089	10.16	9.14	6.78	2.94	4.7	5.59	0.79	0.67	0.53	9.68	12.2	6.89	12.27	13.14	13.97	6.83	5.685	4.54	1.73	1.52	1.94	4.01	3.76	5.86
Pm008114	139	114.28	104.39	96.37	95.95	110.34	152.77	134.15	111.9	46.5	49.85	54.87	54.1	50.97	59.85	53.42	58.77	64.12	136.805	149.7	123.91	773.16	641.73	798.58
Pm008118	72.98	83.83	77.77	15.89	19.21	21.64	104.66	122.04	101.56	58.81	56.7	55.88	79.47	114.51	115.87	84.87	92.905	100.94	198.41	186.66	210.16	752.49	313.63	320.75
Pm008124	0.4	0.38	0.43	9.13	1.24	9.75	22.82	44.2	32.46	0.26	0.46	0.37	0.77	0.31	0.18	0.18	3.7	7.22	94.885	86.21	103.56	2.05	0.41	0.22
Pm008126	0	0	0	1.59	0.14	1.69	2.26	5.46	5.1	0	0	0	0	0	0	0	0.37	0.74	12.815	10.42	15.21	0.14	0	0.12
Pm008128	87.46	80.91	79.6	73.03	64.43	70.27	187.07	167.65	163.25	68.24	61.34	69.02	85.44	95.23	88.53	93.11	107.06	121.01	243.5	240.54	246.46	605.24	450.86	588.89
Pm008134	0.16	0.16	0.15	0.29	1.25	1.33	12.01	11.04	9.82	0	0	0.17	0.16	1.16	0.94	0.61	0.65	0.69	1.33	2.07	0.59	7.88	6.73	11.27
Pm008135	4.36	3.69	3.08	0.58	2.19	0.59	20.18	16.07	26.89	1.45	3	3.14	2.03	12.08	11.15	4.71	6.235	7.76	9.875	12.56	7.19	15.24	19.12	41.26
Pm008141	6.95	5.23	9.24	17.5	11	15.52	19.57	18.67	17.63	6.1	4.85	4.49	7.25	6.75	5.66	6.79	8.72	10.65	16.285	11.33	21.24	0.3	0.3	0.98
Pm008142	25.51	26.34	25.49	52.08	51.97	51.34	64.01	58.68	66.09	22.24	19.69	16.14	15.89	14.68	18.9	26.91	28.675	30.44	54.095	51.96	56.23	2.24	1.92	1.45
Pm008157	0.45	0.15	0.59	5.75	3.91	6.56	56.79	32.66	40.13	3.57	2.21	2.52	7.52	6.31	4.53	5.12	4.715	4.31	77.485	77.51	77.46	82.81	256.07	128.16
Pm008161	59.73	44.83	63.57	15.63	12.28	13.13	22.65	22.87	17.87	13.07	15.33	16.44	12.43	12.07	9.55	7.29	10.085	12.88	14.01	15.32	12.7	181.56	113.11	117.22
Pm008168	69.35	76.91	72.92	35.3	37.03	32.48	18.69	21.61	23.53	71.04	66.78	63.77	81.72	90.1	85.06	82.86	86.375	89.89	59.745	62.84	56.65	37.4	9.39	9.32
Pm008182	37.98	39.59	41.09	54.96	61.64	58.51	23.3	20.39	28.84	38.44	39.01	34.33	16.16	14.55	20.9	22.64	21.52	20.4	20.315	21.08	19.55	2.28	2.12	1.9
Pm008187	0	0	0	0.27	0.19	0.09	7.42	6.13	3.41	0.2	0	0.21	0	0.09	0	0	0	0	2.09	1.81	2.37	36.09	49.19	43.89
Pm008192	106.26	91.93	109.68	54.04	44.82	51.46	32.91	37.59	32.15	46.85	40.77	37.37	54.03	32.59	29.14	49.84	40.91	31.98	20.33	23.91	16.75	60.55	24.26	52.84
Pm008193	6.7	6.36	7.05	14.82	12.08	11.98	29.34	30.84	27.84	8.42	8.6	8.05	7.67	7.42	7.66	8.87	10.405	11.94	19.74	20.66	18.82	1.89	2.58	2.46
Pm008196	2.14	1.74	1.81	8.62	7.69	9.07	7.52	9.06	8.63	1.68	1.68	1.26	1.69	1.48	1.45	1.06	2.805	4.55	14.58	14.42	14.74	32.14	44.58	27.48
Pm008198	0.07	0	0.07	1.8	0.61	0.48	66.61	76.64	51.04	0	0.08	0	0.07	0	0	0	0.2	0.4	63.985	59.92	68.05	3.38	0.12	1.71
Pm008199	6.17	8.36	6.9	11.54	8.36	16.34	400.09	533.47	653.98	0	0.23	0	0	0	0	0	35.785	71.57	955.28	986.65	923.91	32.74	0.35	1.89
Pm008204	59.04	53.32	55.13	60.42	62.67	59.14	46.99	41.32	51.61	36.45	38.86	35.54	67.35	87.23	82.11	57.54	57.275	57.01	39.5	36.41	42.59	16.66	18.93	23.27
Pm008206	12.86	11.09	12.77	12.51	11.13	14.84	31.79	33.11	31.73	10.38	10.36	8.65	12.73	9.01	7.03	11.02	9.615	8.21	16.315	14.07	18.56	6.78	5.91	5.68
Pm008208	1.95	1.46	1.77	1.54	1.88	1.84	0.64	0.85	0.69	1.9	2.43	1.84	1.54	1.81	1.79	2.74	2.62	2.5	1.145	1.21	1.08	1	2.49	1.53
Pm008210	142.44	165.45	159.29	88.25	108.11	97.93	27.26	27.44	32.61	228.28	216.47	225.07	191.06	160.62	172.52	159.46	147.49	135.52	51.435	51.37	51.5	3.82	7.36	3.03
Pm008211	0	0.07	0	0.1	0	0	21.04	21.04	13.37	0	0.04	0.11	0.07	0	0	0	0.02	0.04	9.97	9.72	10.22	2.73	9.37	2.89
Pm008213	1.52	1.01	1.28	1.92	2.29	1.85	0.79	0.93	1.19	0.94	0.75	0.69	0.59	0.81	1.18	1.06	1.105	1.15	1.495	1.54	1.45	3.07	4.1	4.04
Pm008220	91.99	68.74	75.78	33.08	35.64	37.18	48.49	46.57	49.88	55.99	62.04	54.44	46.3	47.79	45.09	41.77	38.525	35.28	59.67	57.11	62.23	196.38	160.89	190.98
Pm008232	0.04	0.08	0.04	23.31	0.91	17.13	5.95	12.94	25.58	0	0.04	0	0.11	0.04	0	0.41	6.34	12.27	129.035	124.84	133.23	16.64	24.29	17.82
Pm008241	0.74	0.57	0.32	1.81	2.31	1.4	2.23	1.3	2.24	0.81	0.42	0.46	0.51	0.39	0.6	0.68	0.645	0.61	2.12	1.76	2.48	5.86	5.92	5.94
Pm008243	7.78	9.59	8.27	12.96	14.44	12.68	8.05	7.07	7.38	9.17	7.83	7.32	6.1	6.73	5.95	8.06	8.5	8.94	9.635	9.9	9.37	4.45	2.55	3.69
Pm008247	21.53	19.65	20.41	20.23	21.87	19.91	10.98	11.89	12.72	26.21	27.6	26.83	24.95	24.37	24.49	29.56	30.235	30.91	13.24	13.63	12.85	9.8	12.56	13.58
Pm008248	2.79	2.69	3.43	3.99	2.62	2.22	4.44	3.85	3.14	5.48	4.26	4.58	7.08	4.09	2.64	4.61	5.295	5.98	3.215	3.5	2.93	13.89	22.63	13.95
Pm008249	2.21	1.82	2.47	0.41	0.52	0.56	4.66	3.22	2.14	2.06	1.17	0.58	1.63	2.2	1.19	1.8	2.69	3.58	1.13	0.92	1.34	92.14	29.02	83.84
Pm008253	1040.37	1076.58	1007.19	1756.65	1972.16	2013.82	2536.87	2576.33	2819.08	1596.06	1655.12	1622.06	1651.65	1787.02	1964.05	1159.26	1007.74	856.21	1217.63	1014.23	1421.03	1501.25	3654.18	956.32
Pm008254	3.44	4.98	5.95	0	0	0.2	18.53	19.53	20.15	2.45	1.59	0.72	1.62	0.6	0.65	0.84	0.895	0.95	1.76	1.16	2.36	109.98	109.63	112.63
Pm008255	8.66	7.59	8.85	0.28	0.5	0.19	51.24	42.79	34.6	5.27	2.94	1	4.1	3.07	2.61	1.07	1.36	1.65	4.255	2.48	6.03	341.43	338.33	283.62
Pm008259	1.69	2.67	1.08	0.09	0	0.19	3.94	2.49	2.22	1.14	0.57	0.45	0.5	0.19	0.3	0.1	0.325	0.55	0.275	0.25	0.3	29.93	32.16	30.67
Pm008261	72.84	53.74	58.99	5.34	3.32	6.87	69.11	54.03	67.39	32.84	36.64	13.9	19.42	40.39	31.54	15.47	15.17	14.87	36.53	31.42	41.64	506.44	259.21	498.48
Pm008262	27.96	41.77	33.75	3.19	3.62	4.48	76.95	57.06	57.76	14.55	11.15	4.15	14.59	29.15	24.77	7.83	11.35	14.87	34.795	35	34.59	335.9	152.45	333.72
Pm008263	96.29	90.71	102.6	39.5	30.99	35.17	159.64	123.49	105.34	22.51	13.68	8.91	15.7	15.46	11.65	7.49	8.76	10.03	21.11	19.46	22.76	286.06	242.31	220.93
Pm008266	8.99	8.11	10.34	0.09	0.19	0.53	26.78	26.97	22.3	3.27	3.05	1.45	2.89	2.08	2.52	0.72	1.08	1.44	2.285	0.92	3.65	288.12	306.12	216.52
Pm008268	17.13	13.74	17.51	4.1	4.2	3.13	3.94	3.84	2.71	14.35	11.65	5.13	6.6	6.8	6.03	4.77	6.905	9.04	6.235	7.87	4.6	43.16	27.4	58.65
Pm008269	12.05	13.22	14.56	0.84	0.4	0.38	19.12	17.24	15.17	2.99	1.81	0.56	2.5	1.77	3.01	1.07	0.975	0.88	1.02	0.91	1.13	187.98	126.71	175.48
Pm008271	96.19	94.79	128.38	4.03	3.62	3.91	67.13	49.85	58.93	15.38	15.13	5.83	11.57	9.18	11.62	2.74	3.035	3.33	9.365	6.67	12.06	157.46	165.32	172.27
Pm008272	4.48	4	5.61	0.19	0	0.28	13.4	12.77	11.4	1.55	1.7	1.11	0.6	0.56	1	0.58	0.345	0.11	1.35	1.49	1.21	69.05	62.62	75.15
Pm008273	5.87	4	6.2	0.09	0.2	0.47	17.24	7.89	10.24	0.83	2.94	0.89	0.5	0.65	0.9	0.39	0.47	0.55	1.085	0.66	1.51	68.04	28.76	93.6
Pm008295	18.09	24.25	20.17	3.6	3.78	7.25	0.8	0.56	0.7	51.92	48.61	34.08	40.93	38.53	39.94	40.69	35.02	29.35	7.935	8.34	7.53	12.8	1.83	6.26
Pm008297	1.86	1.21	1.51	7.44	6.41	7.1	52.44	54.32	58.03	1.52	1.38	1.73	1.47	2.18	2.94	13.95	14.305	14.66	53.485	70.14	36.83	283.45	105.03	353.95
Pm008299	6.44	4.81	4.81	18.13	15.75	17.18	62.68	55.34	47.63	3.47	3.02	2.86	3.66	3.22	4.86	3.46	3.255	3.05	18.05	18.57	17.53	6.64	20.75	11.83
Pm008307	0	0.09	0.18	0	0	0	8.52	6.9	3.08	0.38	0	0.61	1.18	0.25	0.18	0.35	0.375	0.4	3.41	3.39	3.43	27.83	33.99	31.68
Pm008312	26.61	27.23	32.35	21.75	20.56	19	33.36	36.12	31.66	14.17	17.11	12.92	11.35	9.45	9.34	14.84	14.92	15	28.085	27.47	28.7	2.03	0.41	2.02
Pm008314	0.32	0.54	0.21	0.39	0.64	1.61	6.99	6.93	5.53	0.44	0.72	0.71	0.21	0.3	0.74	0.62	0.66	0.7	3.145	3.42	2.87	2.02	5.04	4.4
Pm008318	0.51	0.35	0.08	0.96	1.03	1.46	9.11	19.03	12.08	0.27	0.29	0.29	0.6	0.64	0.17	0.33	0.825	1.32	2.82	3.12	2.52	53.66	68.07	87.59
Pm008320	0.1	0.3	0.67	0.27	0.2	0.55	18.56	21.69	13.3	1.61	2.98	1.09	4.49	14	6.08	5.51	7.755	10	22.26	26.5	18.02	56.77	116.12	85.85
Pm008325	2.57	2.86	2.32	5.07	3.72	3.87	18.97	19.03	14.94	8.35	6.15	7.58	11.95	15.33	9.13	5.57	7.205	8.84	17.52	13.57	21.47	134.03	181.25	137.72
Pm008326	0	0	0	0.25	0.2	0.39	3.16	1.77	0.79	0.42	0.85	0.68	0.89	0.51	0.27	0.4	0.275	0.15	1.085	1.19	0.98	20.03	22.71	19.09
Pm008334	49.94	53.41	50.72	42.05	36.97	48.26	65.07	54.34	49.2	22.8	19.19	21.21	24.81	34.35	29.62	10.37	10.64	10.91	35.1	32.07	38.13	61.09	130.57	86.8
Pm008335	12.41	15.01	13.28	12	11.11	14.08	19.96	15.75	13.15	14.48	11.98	16.32	14.13	11.61	18.47	5.05	7.05	9.05	19.04	22.11	15.97	69.74	129.49	81.87
Pm008343	144.41	167.29	178.68	173.68	165.72	180.93	142.02	131.75	143.04	82.73	72.08	73.79	54.15	52.48	49.3	79.96	88.295	96.63	56.095	56.02	56.17	12.08	17.2	15.07
Pm008347	23.34	21.83	19.29	11.25	12.33	10.83	12.35	14.9	13.68	24.74	25.18	25.75	34.61	37.19	34.89	19.08	18.27	17.46	22.235	23.28	21.19	3.64	6.47	4.68
Pm008356	1.3	2.05	1.76	0.65	1.3	1.24	1.57	1.1	2.01	0.59	0.65	0.14	0.94	0.38	0.86	0.75	1.205	1.66	0.945	0.57	1.32	0.09	0.14	0.1
Pm008359	8.42	7.94	7.83	11.14	9.81	9.51	2.9	2.91	4.17	6.67	6.14	5.48	3.61	2.7	3.74	8.18	7.405	6.63	3.34	3.17	3.51	0.96	1.02	0.86
Pm008363	0	0.02	0.04	0.47	0.6	0.57	0.5	0.37	0.2	0	0	0	0.06	0.05	0.02	0.04	0.08	0.12	0.735	0.81	0.66	1.47	2.48	1.62
Pm008371	79.61	85.85	116.5	16.85	21.82	25.24	2.93	3.32	5.86	198.88	258.41	237.78	134.94	163.46	148	156.97	134.685	112.4	28.51	23.56	33.46	41.84	95.33	40.56
Pm008373	6.51	7.77	8.48	3.23	3.71	3.52	13.03	10.96	7.52	29.11	25.43	21.81	14.17	12.55	13.69	19.18	16.77	14.36	4.46	4.96	3.96	2.05	2.41	2.91
Pm008378	16.59	16.23	14.8	12.05	16.14	13.54	17.34	15.88	16.17	13.11	11.36	11.63	12.45	14.86	15.36	13.14	13.31	13.48	19.75	19.75	19.75	43.67	25.17	35.36
Pm008381	109.37	84.84	97.55	75.17	62.39	71.72	77.28	72.42	59.75	41.61	38.42	36.98	25.88	28.06	22.13	24.51	27.99	31.47	58.665	54.72	62.61	249.89	299.51	211.7
Pm008389	32.51	24.18	31.35	8.25	7.33	8.43	10.43	11.85	8.75	9.27	8.15	10.51	7.62	4.41	5.17	5.73	7.36	8.99	5.01	5.8	4.22	68.68	48.68	51.62
Pm008390	24.05	7.43	12.13	306.83	293.61	267.75	4.04	5.92	5.5	0.73	0.27	0.16	3.3	20.65	14.57	17.63	45.12	72.61	58.825	78.87	38.78	0.95	0.69	0.63
Pm008393	0.09	0.09	0.18	0.08	0	0.17	161.97	146.33	157.79	0.47	0.21	0.3	0.27	0.51	0.91	0.35	1.38	2.41	201.04	162.94	239.14	45.37	6.59	37.68
Pm008397	0.58	0.82	0.89	1.11	1.81	1.62	1.07	0.41	1.02	0.49	0.62	0.48	0.8	0.81	0.84	0.71	0.675	0.64	1.465	1.02	1.91	0.08	0.25	0.44
Pm008404	25.54	19.67	16.22	12.12	14.07	16.45	8.27	7.11	5.4	17.12	21.8	25.89	7.62	8.53	8.72	11.07	12.71	14.35	24.765	17.56	31.97	26.91	35.59	6.01
Pm008415	33.09	42.53	42.89	14.08	12.84	14.19	41.14	38.59	34.81	39.38	37.93	34.9	39.64	44.65	49.45	58.09	56.325	54.56	65.25	58.93	71.57	1069.27	260.31	646.27
Pm008423	1.85	1.37	1.97	1.77	1.9	1.94	1.74	2.82	3.04	3.2	2.59	3.13	2.52	2.48	3.73	3.15	4.515	5.88	4.095	4.06	4.13	59.32	45.52	69.32
Pm008425	9.83	8.35	7.55	3.14	2.76	4.04	5.67	7.44	5.2	5.32	4.45	7.77	4.77	5.93	6.58	4.55	6.195	7.84	14.21	14.77	13.65	102.88	33.12	73.32
Pm008430	0.86	1.58	0.85	0.81	0.87	1.23	3.09	1.95	3.17	0.45	0.38	0.59	0.05	0.49	0.34	0.33	0.19	0.05	0.335	0.2	0.47	15.99	6.66	7.89
Pm008444	4.37	3.4	4.42	2.73	3.36	4.62	1.35	0.35	1.23	1.76	3.25	3.91	2.24	2.09	2.55	4.79	4.575	4.36	1.41	1.17	1.65	0.71	0.17	0.54
Pm008458	0	0	0	0	0	0	3.59	2.79	1.03	0	0	0	0	0	0	0	0	0	0.795	0.75	0.84	4.26	3.78	5.07
Pm008466	2.43	1.77	2.25	2.18	3	3.61	3.3	2.58	2.85	0.79	1.26	0.51	0.36	1.42	0.77	0.44	0.415	0.39	1.225	1.22	1.23	1.02	1.9	1.24
Pm008469	488.64	413.08	493.2	329.56	361.3	373.65	345.65	330.31	331.32	237.4	263.92	184.74	168.79	127.99	134.32	326.49	263.42	200.35	219.42	219.08	219.76	796.58	432.62	801.83
Pm008502	2.72	3.46	3.42	5.65	4.17	5.75	0.73	1.6	0.58	24.99	23.15	33.45	16.35	3.01	4.79	33.7	35.78	37.86	1.08	1.15	1.01	6.29	4.22	4.61
Pm008506	21.96	20.76	19.11	21.91	23.26	22.23	15.22	14.88	17.44	29.4	31.55	27.41	36.63	40.51	44.48	27.83	26.61	25.39	19.745	21.76	17.73	6.36	10.11	8.65
Pm008507	0.78	0.58	0.4	0.28	0.27	0.19	1.46	1.33	1.3	0.48	0.48	0.32	0.52	0.86	0.98	0.57	0.59	0.61	1.225	1.12	1.33	11.46	17.06	12.91
Pm008512	0.33	0.16	0.21	0.15	0.18	0.21	0.55	0.49	0.5	0.57	0.16	0.13	0.18	0.33	0.42	0.1	0.17	0.24	0.46	0.46	0.46	6.58	8.82	4.95
Pm008513	3.95	1.91	2.52	1.09	1.4	1.33	6.67	8.24	5.41	2.65	3.69	2.34	3.5	2.83	4.45	3.41	3.12	2.83	4.235	4.25	4.22	98.86	117.57	94.66
Pm008519	32.68	39.74	39.38	11.66	12.39	13.01	7.23	6.44	5.51	42.14	34.94	38.36	25.6	33.06	46.48	29.98	36.16	42.34	38.65	33.97	43.33	224.34	32.51	125.77
Pm008522	99.76	103.48	106.2	151.56	155.46	135.74	84.5	86.84	71.27	72.24	64.46	72.1	53.39	47.49	42.47	51.81	57.545	63.28	29.665	31.62	27.71	34.32	70.02	49.16
Pm008529	0.22	0.18	0.19	0.59	0.61	0.69	0.68	0.74	1.09	0.07	0.13	0	0.18	0.08	0.13	0.08	0.075	0.07	0.74	0.56	0.92	0.05	0.38	0.1
Pm008531	5.14	5.29	4.9	8.78	8.98	10.2	24.63	19.86	18.05	7.81	8.25	10.31	11.92	14.42	15.82	12.64	13.48	14.32	14.365	13.78	14.95	2.29	3.02	2.83
Pm008541	0.12	0.02	0	0	0.09	0	0.52	0.53	0.27	0.04	0.04	0	0.02	0.02	0.04	0.03	0.025	0.02	0.035	0	0.07	1.16	0.82	0.9
Pm008557	3.52	2.49	2.76	3.45	2.69	3.39	9.41	8.44	8.27	5.1	5.65	4.61	6.78	9.14	11.79	8.36	11.095	13.83	30.95	32.45	29.45	76.99	46.55	78.79
Pm008560	17.34	14.02	16.58	11.28	11.05	14.11	9.15	7.97	7.41	5.06	2.74	2.76	5.8	4.04	5.32	3.83	3	2.17	7.22	9.99	4.45	39.09	34.63	51.07
Pm008562	58.04	46.89	45.89	27.38	30.04	28.57	26.28	27.61	21.62	61.73	65.35	99.83	40.88	36.45	36.49	34.54	54.41	74.28	38.855	34.46	43.25	74.5	82.55	64.07
Pm008576	50.05	56.19	61.9	140.01	128	134.91	292.96	328.68	336.83	3.17	3.34	2.74	8.24	16.71	29.26	10.76	16.895	23.03	13.07	11.5	14.64	36.92	40.64	38.3
Pm008577	1.24	1.56	3	3.49	2.22	3.55	8.34	8.94	9.12	0.29	0.31	1.08	2.22	4.52	6	3.92	4.945	5.97	5.345	4.94	5.75	22.87	8.17	16.62
Pm008585	4.49	4.99	6.35	3.38	4.86	4.28	8.63	12.13	10.6	2.28	2.7	1.77	2.74	5.11	4.89	6.11	6.565	7.02	9.01	7.69	10.33	34.51	20.73	26.38
Pm008586	14.12	11.98	12.44	10.36	13.79	20.53	40.8	37.42	63.35	15.64	16.9	13.67	27.22	52.66	41.01	18.46	21.7	24.94	64.67	56.82	72.52	107.85	39.72	74.24
Pm008597	0.89	1.63	2.25	5.83	6.85	6.22	9.11	8.15	7.78	0.1	0	0.33	0.5	0.65	0.7	1.35	1.28	1.21	2.165	1.48	2.85	3.56	7.2	2.91
Pm008598	320.63	266.03	299.08	164.17	151.15	159.99	124.58	127.28	104.89	196.47	174.81	219.77	190.55	149.71	142.54	135.44	145.57	155.7	125.71	137.52	113.9	267.58	245.08	228.32
Pm008602	23.59	30.69	29.4	30.6	31.48	30.17	11.3	14.82	14.57	32.25	30.87	24.84	19.93	16.6	17.58	20.48	22.025	23.57	45.965	43.92	48.01	177.15	19.27	71
Pm008628	12.77	12.25	12.74	14.94	12.73	13.25	3.85	4.35	4.42	12.59	10.25	7.74	5.37	3.56	4.87	12.04	11.07	10.1	5.84	5.67	6.01	0.95	1.44	1.3
Pm008629	0.09	0	0.27	0.21	0.36	0.6	1.02	0.75	1.13	0.09	0.2	0.2	0.18	0.25	0.23	0.61	0.455	0.3	0.935	0.71	1.16	0.05	0	0.17
Pm008637	17.09	16.1	15.55	12.71	12.56	12.78	16.58	16.76	16.18	17.87	18.98	19.35	17.9	19.08	17.33	16.97	16.48	15.99	19.065	19.81	18.32	34.35	29.37	33.39
Pm008648	0.67	0.73	0.9	0.66	0.37	0.52	2.96	3.62	3	0.35	0.62	0.52	0.72	0.5	0.38	0.22	0.215	0.21	1.37	1.22	1.52	0.24	0.13	0.03
Pm008649	0.01	0.03	0.05	0.14	0.03	0.03	4.82	5.1	5.55	0.19	0.14	0.18	0.23	0.26	0.13	0.26	0.265	0.27	3.175	3.01	3.34	0.15	0.15	0.08
Pm008652	0.53	0.27	0.16	0.38	0.3	0.25	1.7	1.56	1.14	0.23	0.42	0.32	0.36	0.46	0.85	0.27	0.435	0.6	0.88	0.93	0.83	8.47	14.81	9
Pm008656	137.88	102.4	101	31.51	28.48	36.51	19.12	16.24	15.45	13.93	10.67	17.04	5.85	4.53	5.24	3.72	4.095	4.47	23.95	23.45	24.45	86.53	69.31	60.3
Pm008657	0	0	0	0	0.1	0.33	5.52	5.82	3.91	0	0	0	0	0	0	0	0	0	14.335	12.46	16.21	6.11	2.66	6.11
Pm008659	72.39	68.48	53.75	11.18	10.26	13.19	2.99	2.39	1.52	19.58	15.35	23.82	4.38	2.72	3.38	2.46	2.065	1.67	8.905	9.06	8.75	14.34	18.61	13.23
Pm008661	66.89	53.65	40.41	4.95	8.01	10.68	1.8	1.24	1.46	8.76	12.64	18.03	2.93	1.63	3.51	1.47	1.48	1.49	6.57	6.5	6.64	9.16	12.39	8.33
Pm008663	0.45	0	0.22	4.58	4.69	2.76	117.89	95.45	109.35	0.69	0	0	0	0	0.45	0.22	1.095	1.97	113.385	96.48	130.29	31.33	16.71	33.88
Pm008669	0	0	0	0.12	0.26	0	90.81	82.25	63.75	0	0	0	0	0	0	0	0.795	1.59	90.37	71.33	109.41	75.56	39.72	72.78
Pm008674	0.11	0.18	0.21	1.12	0.74	1.04	0.1	0.07	0.03	0.22	0.12	0.27	0.25	0.3	0.25	0.38	0.48	0.58	0.545	0.61	0.48	0.83	2.11	1.21
Pm008678	18.32	18.15	16.35	6.61	7	7.6	9.52	10.75	10.1	14.39	16.72	13.77	20.47	29.71	28.52	14.77	12.53	10.29	18.365	21.47	15.26	14.03	18.71	14.53
Pm008680	2	0.43	0.9	49.29	47.92	45.65	5.52	6	7.59	0.95	0.48	0.55	0.74	1.44	1.49	1.95	6.55	11.15	72.525	78.13	66.92	4.15	3.71	4.74
Pm008681	1.49	1.86	1.72	12.48	11.71	10.47	50.9	42.58	43.3	0.22	0.72	0.36	0.18	0.3	0.29	0.73	0.62	0.51	1.685	1.89	1.48	0.48	3.31	3.09
Pm008683	6.69	6.12	7.51	16.16	12.77	12.27	51.68	44.56	35.05	8.48	7.69	11.01	15.44	14.22	13.92	6.54	7.25	7.96	21.515	20.76	22.27	1.02	4.51	0.81
Pm008697	6.83	7.2	6.74	10.3	10.05	10.18	36.53	34.1	34.54	17.13	10.94	7.64	5.99	5.45	3.88	9.22	7.47	5.72	23.34	21.78	24.9	1.94	2.05	6.12
Pm008700	3.33	2.45	2.8	2.79	2.99	5.73	8.29	8.67	8.57	2.29	2.93	1.48	1.24	1.74	0.61	1.4	1.845	2.29	3.55	3.32	3.78	0.39	1.53	0.74
Pm008707	6.86	6.42	8.45	4.5	2.15	4.83	2.29	2.42	1.73	5.82	3.14	2.89	4.12	4.17	3.14	2.52	2.885	3.25	3.745	3.85	3.64	7.82	7.29	11.91
Pm008712	0	0	0	0	0	0.07	2.78	2	0.86	0	0	0	0	0	0	0	0	0	4.27	2.95	5.59	0.91	0.17	1.18
Pm008719	11.2	12.03	10.88	4.61	4.36	8	3.54	3.02	6	23.34	21.82	18.27	17.46	21.59	26.01	22.18	16.275	10.37	6.52	5.22	7.82	1.85	0.22	0.71
Pm008722	1.99	0.93	1.67	3.16	3.75	3.21	3.94	4.65	3.51	1.25	1.37	0.88	1.94	0.73	1.46	1.53	1.865	2.2	4.495	4.06	4.93	5.9	2.6	3.11
Pm008724	5.25	6.3	5.93	11.43	9.63	10.07	3.14	2.83	3.45	3.93	4.93	4.96	3.95	4.28	4.09	6.55	6.65	6.75	12.345	14.67	10.02	3.77	3.81	2.97
Pm008730	0.8	0.87	0.69	0.47	0.25	0.71	1.38	2.19	0.82	0.21	0.17	0.22	0.15	0.14	0.3	0.15	0.215	0.28	1.24	1.12	1.36	23.84	8.63	18.94
Pm008738	3.33	3.16	2.77	2.05	3.25	3.17	11.79	8.95	8.42	1.91	1.89	2.45	3.87	6.06	5.3	1.88	2.105	2.33	11.705	10.35	13.06	6.41	25.2	15.8
Pm008745	1.31	2.32	1.2	3.77	3.11	4.37	5.66	4.6	6.1	0.68	0.64	0.52	0.56	1.23	0.76	0.64	0.425	0.21	7.395	7.41	7.38	6.65	5.65	5.29
Pm008747	0.58	0.24	0.29	0.32	0.35	0.66	2.18	1.33	0.9	0.78	1.58	0.39	0.81	0.54	1.46	0.34	0.395	0.45	0.2	0.14	0.26	23.98	19.15	39.56
Pm008750	0.08	0.3	0.34	1.39	0.82	1.46	0.52	0.41	0.75	1.54	1.5	1.22	2.16	1.36	1.04	1.53	1.38	1.23	0.235	0.33	0.14	0.3	0.12	0.13
Pm008753	3.31	2.67	1.69	2.47	3.93	3.46	1.58	0.98	1.39	1.37	1.25	1.17	0.83	3.4	2.28	1.99	1.94	1.89	4.26	5.27	3.25	18.23	4.07	7.91
Pm008775	0.42	0.54	0.49	0.66	0.87	0.55	2.87	2.15	2.06	0.11	0	0.03	0.08	0.17	0.11	0.08	0.14	0.2	2.83	2.87	2.79	3.06	3.45	2.34
Pm008785	507.13	539	537.75	451.78	444.31	442.42	435.89	465.27	474.33	680.05	711.71	735.28	564.68	485.26	649.96	528.17	550.65	573.13	491.21	488.51	493.91	142.34	208.26	107.48
Pm008797	2.77	2.53	2.43	3.86	4.14	3.59	11.96	12.42	11.18	2.38	2.76	2.44	2.23	2.34	1.95	4.04	4.155	4.27	12.93	11.66	14.2	13.37	9.21	10.52
Pm008809	0.6	0.04	0.63	0.73	0.78	0.91	1834.76	1968.81	1853.98	0.4	0.68	0.04	0.11	0.03	0.04	0.31	14.47	28.63	1625.9	1321.74	1930.07	85.2	8.93	14.05
Pm008812	2.87	2.92	2.87	8.16	5.77	6.13	14.97	17.08	15.36	0	0.08	0.08	0.07	0.32	0.17	0.58	0.595	0.61	0.725	0.72	0.73	0.08	0.12	0.08
Pm008837	66.65	85.11	87.78	78.41	63.45	58.87	18.81	18.39	20.67	83.37	66.58	102.78	105.36	103.89	92.19	88.62	102.125	115.63	36.28	37.71	34.85	3.09	5.47	2.53
Pm008850	66.09	68.26	58.37	140.95	122.61	130.37	188.77	199.72	187.85	57.78	46.02	60.47	165.36	154.77	142.57	68.35	86.96	105.57	303.285	293.94	312.63	546.51	145.01	416.24
Pm008873	1.29	0.8	1	0.95	1.2	1.01	3.55	3.4	3.08	2	1.15	1.13	2.08	3.35	2.87	1.48	2.47	3.46	3.605	4.85	2.36	13.34	17.76	17.25
Pm008884	10.76	12.74	11.83	6.07	6.31	4.06	7.43	5.5	7.48	10.73	10.6	5.45	9.38	6.64	10.03	6.15	5.66	5.17	2.765	3.38	2.15	4.57	10.62	1.74
Pm008892	2.58	1.79	3.94	2.17	1.81	2.82	0.89	0.6	0.69	3.87	3.87	2.59	2.78	2.11	2.86	4.59	4.36	4.13	1.585	1.71	1.46	1.01	1.54	1.66
Pm008898	83.72	65.6	82.58	33.57	27.62	33.85	39.83	41.77	30.41	62.26	48.25	45.48	67.06	42.08	43.8	20.69	21.925	23.16	31.28	32.65	29.91	92.91	67.59	103.06
Pm008907	1.05	0.31	0.41	2.37	1.69	1.21	3.11	2.82	2.03	0.23	0.44	0.34	0.11	0.26	0.14	0.48	0.56	0.64	2.59	2.89	2.29	6.29	9.84	7.61
Pm008938	14.6	10.97	11.89	3.29	2.91	5.66	12.71	8.78	7.94	7.01	7.13	4.21	3.58	2.63	3.74	1.86	1.64	1.42	9.57	11	8.14	154.87	135.45	181.33
Pm008942	10.26	10.78	10.08	15.7	17.65	16.84	16.39	19.4	20.59	24.99	20.02	26.55	16.37	14.7	15.53	17.49	14.425	11.36	20.71	15.29	26.13	71.1	67.33	43.61
Pm008974	0.09	0	0.28	0.18	0.19	0.09	802	699.92	752.26	0	0.32	0	0	0	0.1	0	2.835	5.67	934.765	835.81	1033.72	33.42	2.27	13.74
Pm008976	0	0	0	0	0	0	4.02	6.36	5.04	0	0	0	0	0	0	0	0.065	0.13	10.76	7.42	14.1	0.64	0	0.55
Pm008982	0.77	0.85	0.69	0.82	1.16	0.88	1.37	1.09	1.45	1.02	0.94	0.79	0.51	0.5	0.67	0.95	0.82	0.69	0.48	0.6	0.36	0.11	0	0.05
Pm008990	2.44	2.66	3.39	2.33	2.93	2.19	1.35	1.18	2.05	0.73	0.85	0.63	0.71	0.48	0.52	0.92	1.06	1.2	0.805	0.86	0.75	1.69	2.67	1.67
Pm009011	8.72	8.8	9.01	2.98	3.38	4.13	0.39	0.42	0.6	15.06	13.07	10.66	8.14	7.87	9.74	7.14	5.995	4.85	2.435	2.69	2.18	0.7	1.16	0.76
Pm009027	39.47	41.78	37.42	56.69	45.05	47.29	47.19	48.41	50.64	62.43	53.57	62.34	99.18	119.58	106.26	42.7	49.925	57.15	37.53	46.58	28.48	25.17	41.1	33.14
Pm009031	35.71	33.6	34.02	32.7	32.36	29.64	11.11	12.62	14.72	28.27	27.8	29.08	22.15	22.19	24.35	31.22	27.88	24.54	17.41	18.48	16.34	2.61	5.99	5.61
Pm009034	15.42	16.36	18.32	10.36	9.27	10.61	21.38	10.77	10.75	11.41	12.65	9.88	8.94	3.81	5.35	5.31	4.16	3.01	4.725	5.03	4.42	12.31	16.53	13.25
Pm009046	24.53	27.99	22.4	7.37	7.56	8.18	7.8	4.71	7.74	57.04	66.88	69.48	129.53	97.34	89	44.48	39.06	33.64	38.445	49.94	26.95	1.89	0.91	0.65
Pm009056	0	0.13	0.25	6.01	2.49	3.21	0.13	0	0.12	0.07	0	0	0.19	0.77	0.06	0.12	0.66	1.2	4.95	5.61	4.29	0.5	0.8	0.47
Pm009061	38.25	37.03	37.92	37.31	36.44	31.64	41.02	44.86	41.24	53.66	50.54	52.07	48.57	45.35	45.1	48.08	47.525	46.97	47.775	48.24	47.31	19	17.93	21.35
Pm009062	67.9	62.69	68.04	44.38	47.37	39.4	63.96	56.9	49.42	35.7	39.87	36.41	53.84	42.92	47.09	32.99	37.135	41.28	33.62	37.34	29.9	140.05	129.67	145.06
Pm009077	0	0.17	0.16	1.38	1.15	0.78	24.12	15.36	12.86	0	0.19	0	0	0.77	0	0	1.27	2.54	31.33	31.7	30.96	529.43	680.28	478.19
Pm009080	126.9	163.5	161.85	91.44	76.66	93.63	243.07	239.25	190.78	228.9	175.44	226.72	304.25	304.46	240.15	153.67	188.62	223.57	174.23	171.19	177.27	45.84	72.84	42.5
Pm009083	22.6	29.55	23.98	32.14	30.96	29.22	9.22	12.58	14.82	63.18	67.44	54.85	64.41	60.12	85.03	44.9	45.865	46.83	53.72	57.4	50.04	5.67	7.12	14.61
Pm009084	30.58	33.77	32.08	55.29	58.02	58.64	24.04	24.02	26.46	25.19	25.89	20.73	24.99	22.44	30.13	24.39	20.185	15.98	25.74	27.01	24.47	6.7	10.15	7.81
Pm009086	43.82	49.51	46.6	29.33	29.9	29.03	44.42	46.45	38.38	14.7	13.67	14.67	16.89	17.59	15.67	11.84	12.31	12.78	17.815	19.56	16.07	46.2	42.46	32.96
Pm009087	2.4	2.76	2.51	0.79	0.92	0.74	8.04	8.4	6.44	2.05	1.52	1.42	2.13	3.24	3.42	1.59	1.265	0.94	5.66	5.76	5.56	41.18	33.09	30.42
Pm009109	218.65	209.99	238.02	20.11	20.01	24.85	35.06	32.27	27.97	211.04	215.37	166.67	222.05	161.65	127.72	116.27	96.29	76.31	30.925	28.88	32.97	1.82	0.27	0.8
Pm009110	26.75	23.87	24.26	0.46	0.36	0.72	1.89	2.71	2.02	43.24	35.5	30.47	37.47	32.35	20.65	18.25	15.48	12.71	5.805	5.69	5.92	0.72	0.21	1.13
Pm009111	196.09	188.07	196.13	32.92	31.1	35.34	63.69	63.33	57.26	235.78	247.09	217.03	358.53	245.57	205.02	139.12	126.155	113.19	64.995	65.92	64.07	37.97	31.73	48.87
Pm009113	2.24	1.86	1.9	18.42	23.45	26.57	33.92	38.53	38.96	1.22	1.39	1.45	9.61	6.99	27.59	5.33	5.355	5.38	42.55	39.72	45.38	12.93	25.69	34.42
Pm009115	0.05	0.13	0.15	0.9	0.77	1.6	1.3	1.11	2.18	0	0	0	0.1	0.14	0.47	0.05	0.12	0.19	1.29	1.34	1.24	0.22	0.42	1.12
Pm009134	20.01	17.34	18.66	31.14	29.42	33.63	36.88	38.45	29.04	19.27	17.62	14.51	20.41	14.52	14.42	27.84	30.145	32.45	58.425	58.26	58.59	136.21	68.86	92.23
Pm009147	0.19	0.06	0.05	0.15	0.16	0.13	0.53	0.59	0.46	0.03	0.07	0.04	0.14	0.1	0.03	0.11	0.135	0.16	0.7	0.65	0.75	16.58	24.74	20.58
Pm009148	13.24	12.58	12.49	59.86	51.26	51.06	17.93	21	24.98	9.38	8.33	8.11	7.35	7.8	8.68	10.49	10.61	10.73	18.435	19.82	17.05	4.12	5.65	6.97
Pm009150	11.2	13.87	11.06	25.69	17.75	19.32	9.4	10.67	10.21	12.68	10.97	12.02	6.74	5	5.39	4.28	5.475	6.67	7.865	7.38	8.35	0.64	1.03	0.7
Pm009152	2.61	3.12	2.45	5.55	4.65	4.45	6.12	6.06	5.51	2.84	3.39	2.4	2.03	1.93	2.12	3	2.735	2.47	3.24	4.09	2.39	1.23	1.67	1.14
Pm009159	4.12	2.44	2.87	3.57	3.37	3.92	1.89	2.31	1.85	1.58	2.6	1.45	1.07	1.36	0.92	2.01	2.105	2.2	3.055	3.05	3.06	5.5	5.64	7.12
Pm009165	0.68	0.56	0.57	0.22	0.38	0.84	0.4	0.39	0.1	0.35	0.15	0.46	0.75	2.01	1.37	2.1	3.35	4.6	1.32	1.76	0.88	1.38	2.94	1.25
Pm009167	9.09	7.73	6.95	11.4	11.44	12.06	27.11	24.28	21.66	9.15	8.98	8.26	5.13	5.92	6.96	8.15	7.8	7.45	27.1	24.74	29.46	29.11	23.2	27.45
Pm009174	21.86	23.02	20.75	32.58	30.94	31.16	20.38	21.52	21.33	18.22	16.1	14.97	12.84	13.02	13.1	21.41	20	18.59	17.575	18.48	16.67	4.53	4.31	4.34
Pm009175	64.59	55.25	53.55	38.39	34.96	39.34	57.74	51.34	44.94	56.93	55.22	60.4	52.6	43.5	48.86	35.08	41.35	47.62	43.65	45.53	41.77	135.51	129.79	157.48
Pm009185	0	0	0	0	0	0.48	4.52	4.02	3.94	0	0	0	0	0	0	0	0	0	0.37	0.59	0.15	3.54	5.88	9.21
Pm009187	0	0	0	0	0	0.09	2.83	2.59	1.97	0	0	0	0.37	0	0.09	0.18	0.14	0.1	1.44	2.53	0.35	3.53	10.48	10.4
Pm009203	0	0	0	2.43	1.57	1.89	0.04	0.04	0	0	0	0	0	0.14	0	0.04	0.55	1.06	5.875	7	4.75	0.13	0	0.14
Pm009208	42.33	37.13	35.39	32.57	31.68	33.39	23.3	21.16	35.98	29.35	37.55	31.4	27.17	24.84	38.67	36.96	29.715	22.47	56.56	51.87	61.25	22.28	26.21	24.59
Pm009212	10.59	9.68	10.75	2.13	1.39	2.73	4.21	4.13	2.59	11.49	8.54	6.53	4.67	2.87	3.89	2.8	3.155	3.51	7.12	5.1	9.14	17.04	13.73	21.98
Pm009215	5.03	3.51	3.81	1.05	0.62	0.7	0.6	0.76	0.44	0.74	0.41	0.59	0.69	0.07	0.31	0.18	0.175	0.17	0.265	0.39	0.14	5.76	9.73	5.84
Pm009219	1.71	1.81	1.84	0.2	0.21	0.42	0.24	0.21	0.19	2.92	2.56	2.1	2.12	1.06	1.13	1.37	1.16	0.95	0.22	0.19	0.25	13.6	5.76	8.16
Pm009220	76.42	70.97	73.35	60.37	67.9	67.98	125.15	125.78	107.86	95.41	103.71	96.48	87.53	81.58	91.35	80.33	73.555	66.78	88.08	75.43	100.73	451	504.83	383.25
Pm009224	6.7	6.18	5.7	22.36	23.43	22.36	3.76	4.35	4.59	9.48	10.7	10.44	11.72	8.73	12.15	7.65	8.055	8.46	10.585	12.16	9.01	4.59	5.22	4.26
Pm009234	0	0.09	0.17	4.66	2.96	5.14	3.17	3.26	3.6	0	0.19	0	0	0	0	0.16	0.265	0.37	0.4	0.35	0.45	6.93	1.54	10.56
Pm009235	62.6	64.85	63.99	227.97	236.45	211.83	91.76	96.71	88.12	31.91	36.87	26.51	34.55	26.07	29.91	60.61	54.97	49.33	94.84	75.71	113.97	330.56	182.67	254.77
Pm009238	462.48	463.76	465.07	355.67	332.87	385.89	729.32	738.88	634.6	501.64	470.35	554.08	587.04	687.79	620.26	394.79	381.385	367.98	735.485	664.56	806.41	1642.53	1708.08	1244.24
Pm009241	34.3	38.89	43.95	40.11	32.18	40.94	16.97	16.2	12.78	39.82	29.49	40.05	39.94	40.92	39.62	37.89	45.64	53.39	32.285	32.87	31.7	3.22	0.99	3.05
Pm009244	0.24	0.37	0.16	11.97	8.92	9.55	0	0.25	0.08	0.61	0.36	0.75	0.52	1.22	1	1.54	1.995	2.45	15.355	18.46	12.25	0.44	1.26	0.44
Pm009248	23.42	27.54	28.9	28.34	31.45	30.62	20.5	19.44	21.22	45.02	40.43	34.25	49.88	62.51	64.06	34.58	33.89	33.2	67.945	54.8	81.09	67.62	21.19	32.07
Pm009249	17.23	19.14	20.02	18.89	18.1	18.46	20.53	17.43	16.61	19.44	18.61	22.68	18.11	14.51	15.33	18.09	19.005	19.92	13.905	14.86	12.95	1.98	2.91	3.48
Pm009270	11.27	10.7	10.46	10.41	9.3	9.85	4.56	4.41	4.36	9.27	8	7.06	6.88	6.76	5.63	10.29	9.06	7.83	4.785	4.75	4.82	1.1	1.45	1.26
Pm009271	12.73	25.48	25.15	18.97	19.17	18.4	8.63	8.61	4.58	17.6	12.05	16.62	16.58	15.22	14.51	18.89	19.495	20.1	8.615	9.02	8.21	1.86	2.95	2.03
Pm009282	2.05	2.18	3.21	14.53	7.94	9.41	11.11	11.71	10.08	0.51	0.16	0.16	0.07	0.26	0.14	1.1	1.685	2.27	7.2	8.63	5.77	1.27	0.64	0.61
Pm009284	6.1	6.51	5.58	2.68	2.34	2.29	3.28	2.2	2.34	19.67	15.64	20.47	47.48	32.31	36.75	37.29	46.685	56.08	18.35	17.78	18.92	113.28	9.24	43.23
Pm009287	5.67	5.38	4.63	1.43	0.99	0.69	4.37	2.07	2.01	1.96	2.86	0.1	0.9	0.67	0.73	0.53	0.415	0.3	1.515	1.87	1.16	11.46	11.27	17.91
Pm009289	2.66	2.73	2.08	0.69	1.2	0.96	6.53	2.96	5.96	2.28	1.77	1.54	2.02	2.4	2.31	1.07	1.195	1.32	8.205	8.99	7.42	13.2	10.83	17.31
Pm009290	2.72	0.97	1.57	0.7	1.32	0.89	3.62	1.66	2	1.75	0.53	2.73	4.43	6.75	4.54	2.11	3.185	4.26	12.11	13.72	10.5	17.52	12.9	15.3
Pm009295	19.47	19.62	18.58	25.03	24.12	21.53	9.72	10.41	12.95	18.13	15.85	16.97	9.65	7.59	10.57	9.27	9.45	9.63	9.455	9.06	9.85	1.07	1.41	2.03
Pm009300	0.15	0.3	0.73	9.22	6.94	10.08	21.98	27.77	26.55	0	0.17	0	0.44	0	0.45	1.01	2.785	4.56	34.36	36.21	32.51	37.75	51.35	29.42
Pm009303	0.6	1.12	0.54	0.11	0.12	0.46	1.26	1.83	0.35	0.63	0.89	0.95	1.15	0.11	0.43	0.06	0.095	0.13	0.445	0.25	0.64	9.33	5.92	6.38
Pm009322	1.04	1.29	0.82	2.53	0.84	2.38	4.12	7.82	6.06	15.98	16.31	11.88	6.9	9.15	6.72	8.14	9.025	9.91	5.425	5.02	5.83	1.64	1.42	0.51
Pm009328	0	0	0	0.08	0.25	0.12	15.44	15.72	11.11	0.04	0	0	0	0	0	0.08	0.065	0.05	15.805	13.55	18.06	10.04	3.88	7.35
Pm009342	7.75	6.26	6.47	2.99	2.58	2.54	6.07	5.57	4.83	13.85	14.75	12.43	13.89	7.84	12	3.33	4.275	5.22	4.895	4.36	5.43	8.02	7.74	8.62
Pm009354	1.59	1.53	1.33	2.21	2.35	2.04	2.38	2.37	1.92	1.51	1.27	1.06	1.23	1.34	0.83	1.76	1.85	1.94	1.655	1.72	1.59	4.1	2.9	4.16
Pm009356	101.18	81.49	64.83	38.33	38.48	43.95	81.79	71.27	76.97	71.45	68.04	66.42	91.25	90.1	117.31	47.69	51.655	55.62	139.535	149.09	129.98	417.8	327.41	403.36
Pm009364	2.2	2.01	2.24	0.41	0.44	0.78	2.24	1.77	0.98	3.72	3.36	2.88	1.89	1.23	2.16	0.18	0.265	0.35	0.96	0.78	1.14	14.37	10.8	18.83
Pm009367	23.78	35.76	34.84	14.25	8.85	13.99	11.9	13.93	19.71	18.57	17.9	19.44	20.66	34.49	23.45	11.49	14.175	16.86	18.18	15.33	21.03	25.27	27.95	36.72
Pm009369	17.81	16.94	21.64	20.72	19.96	21.49	41.96	40.02	42.34	30.4	35.16	35.81	39.83	42.24	33.83	28.88	32.46	36.04	23.18	22.65	23.71	7.23	12.04	9.84
Pm009370	5.96	5.64	5.74	8.68	7.21	12.19	29.95	33.35	32.3	6.34	8.19	7.9	6.69	8.59	7.27	11.03	10.685	10.34	36.77	33.27	40.27	15.79	17.3	22.44
Pm009378	41.53	49	48.64	2.4	2.7	2.87	16.87	18.47	8.55	23.06	20.8	23.88	34.05	24.72	11.89	13.83	20.805	27.78	3.54	2.54	4.54	24.43	67.68	26.18
Pm009382	7.74	7.45	10.15	1.97	2.86	3.59	10.96	8.33	5.83	7.13	7.38	4.78	8.52	4.57	2.44	3.39	4.06	4.73	8.69	9.27	8.11	53.93	37.3	47.32
Pm009405	25.44	27.8	26.68	11.14	11.69	12.36	18.57	18.78	15.43	15.88	15.51	12.93	19.03	15.67	16.9	15.53	13.345	11.16	19.09	17.77	20.41	34.28	33.25	34.57
Pm009406	0.04	0.27	0.13	0.58	0.53	0.42	0.79	1.62	1.5	1.65	1.91	1.44	2.76	2.86	3.84	2.68	2.835	2.99	4.485	5.45	3.52	4.14	2.92	3.32
Pm009413	10.27	10.08	10.75	11.38	10.42	10.59	3.11	4.31	4.31	9.89	10.09	9.88	4.91	3.27	4.1	11.6	11.74	11.88	4.1	3.84	4.36	3.24	3.04	2.7
Pm009414	64.99	72.11	81.33	76.47	75.82	77.68	58.32	72.16	51.16	52.72	47.56	61.1	44.83	41.2	28.56	43.61	51.15	58.69	75.405	62.58	88.23	202.9	143.71	125.31
Pm009421	0.03	0.06	0.14	4.67	3.06	3.12	0.42	0.98	0.44	0.27	0.16	0.06	0.17	0.72	0.26	0.25	0.645	1.04	5.48	5.86	5.1	1.93	1.36	1.86
Pm009423	0.26	0.18	0.17	0	0	0.1	0.53	0.42	0.35	0.07	0.07	0	0.04	0.1	0.15	0.15	0.23	0.31	1.275	1.38	1.17	21.09	13.59	17.9
Pm009435	4.97	6.97	8.03	0.84	2.95	2.15	19.66	9.42	13.37	5.62	4.1	4.3	4.54	11.19	52.85	18.09	17.795	17.5	43.635	48.64	38.63	6573.86	950.79	5024.29
Pm009445	0	0	0	1.81	1.4	2.31	0.06	0.06	0.08	0	0.06	0.03	0.03	0.03	0	0.11	0.245	0.38	3.95	4.79	3.11	0	0.06	0.04
Pm009451	4.76	2.6	4.13	49.45	44.08	44.49	18.27	16.11	16.69	2.42	2.65	2.61	2.83	8.27	5.39	7.59	11.11	14.63	77.5	96.24	58.76	8.64	16.35	17.53
Pm009457	33.81	29.07	39.14	17.64	11.67	19.22	2.96	4.33	3.14	11.03	4.34	4.93	10.01	3.57	2.93	3	2.65	2.3	3.28	5.18	1.38	14.49	9.07	18.86
Pm009474	1.7	1.04	1.46	2.5	2.43	2.06	2.64	2.79	2.52	2.28	1.89	2.63	1.56	1.96	1.6	2.43	2.555	2.68	3.115	3.36	2.87	5.73	4.43	6.78
Pm009493	2.26	1.59	2.44	0.87	0.62	1.27	1.32	2.47	1.3	3.2	2.45	1.5	1.96	1.25	0.93	0.8	0.97	1.14	0.38	0.6	0.16	1.39	3.39	4.54
Pm009494	0.83	0.5	0.82	1.44	1.06	1.5	1.82	1.49	1.86	0.97	0.85	0.88	1.13	1.33	0.64	0.84	1.045	1.25	1.53	1.44	1.62	3.3	4.74	2.67
Pm009499	18.75	22.81	21.22	26.88	24.29	17.78	8.38	8.36	8.73	15.21	11.68	13.96	12.3	6.79	7.4	14.11	19.57	25.03	4	3.71	4.29	1.02	3.35	1.76
Pm009500	1.63	2.18	1.81	2.65	2.39	2.13	2.15	1.7	1.94	1.66	1.63	2.34	1.5	1.5	1.62	1.87	2.03	2.19	1.755	2.1	1.41	0.26	0.81	0.42
Pm009507	25.04	23.88	25.41	49.08	42.73	48.97	36.25	38.64	39.53	21.51	20.14	22.06	19.8	17.48	21.61	26.8	27.565	28.33	30.195	27.86	32.53	2.76	3.96	4.19
Pm009518	7.82	7.03	7.73	7.95	8.24	6.93	5.69	5.91	5.86	11.64	11.9	9.98	12.05	9.52	10.56	11.51	11.415	11.32	11.765	13.74	9.79	4.2	3.86	5.7
Pm009527	113.41	89.48	72.91	8.5	9.42	13.11	19.21	15.05	18.04	55.6	63.18	60.47	95.6	104.58	93.27	30.46	24.96	19.46	39.455	45.83	33.08	175.59	127	225.01
Pm009532	1.84	1.54	1.79	2.64	2.96	2.46	2.68	2.61	2.38	0.98	0.81	0.82	1	1.21	1.09	1.36	1.28	1.2	1.21	1.2	1.22	0.36	0.42	0.42
Pm009534	8.18	6.75	6.64	4.32	4.32	5.25	2.89	2.23	3.19	8.2	11.18	11.24	9.32	10.31	12.09	9.1	8.705	8.31	4.035	4.37	3.7	5.67	11.1	4.42
Pm009551	0	0	0.31	0.03	0.22	0.15	330.1	323.28	280.45	0.03	0.07	0	0.06	0	0	0	0.31	0.62	251.33	234.18	268.48	12.14	0.46	4.8
Pm009554	1.75	1.2	1.1	1.26	1.12	1.03	1.13	1.13	0.87	1.21	0.87	0.68	0.77	0.87	1.34	1.89	1.81	1.73	0.685	0.79	0.58	0.69	0.45	0.98
Pm009561	227.1	206.06	237.79	81.63	86.66	87.65	219.81	206.78	180.52	211.52	209.03	206.08	150.52	110.06	121.92	106.83	110.725	114.62	129.92	119.72	140.12	581.16	268.13	475.22
Pm009565	222.85	234.32	254.65	183.99	186.99	181.98	226.28	242.12	239.14	134.19	142.94	106.5	109.84	72.45	79.47	161.24	142.205	123.17	195.47	180.37	210.57	671.41	185.18	414.96
Pm009566	61.71	68.71	76.32	64.77	58.58	65.56	87.26	94.95	80.34	41.01	45.6	35.38	26.95	20.01	21.74	42.28	37.035	31.79	44.525	42.92	46.13	234.56	53.53	137.72
Pm009568	354.99	340.96	368.66	288.78	245.86	248.9	277.76	287.85	245.93	264.23	255.46	209.39	188.83	128.76	119.69	251.83	229.68	207.53	208.845	208.67	209.02	768.74	195.18	453.95
Pm009573	2.97	5.68	4.3	3.46	4	8.08	7.61	13.01	7.04	4.06	4.78	5.93	4.3	3.87	4.24	8.72	5.965	3.21	12.88	14.78	10.98	28.66	10.23	19.85
Pm009580	11.32	12.86	11.88	13.01	12.19	11.45	4.26	4.18	3.72	12.77	11.11	10.62	6.28	4.13	6.12	13.36	12.845	12.33	6.785	6.52	7.05	2.19	1.81	2.6
Pm009591	10.6	14.42	16.96	10.51	10.39	7.69	8.62	11.32	11.15	13.61	9.32	12.57	16.23	14.52	17.96	8.51	7.96	7.41	8.915	9.13	8.7	12.22	5.74	4.8
Pm009607	27.79	33.67	34	58.39	44.2	45.99	237.56	213.81	179.65	86.45	71.12	93.29	83.95	91.37	71.38	42.4	54.69	66.98	160.37	162.66	158.08	177.1	278.31	184.67
Pm009617	3.95	6.29	7.17	3.77	2.09	2.6	24.12	25.12	24.91	11.85	10.69	11.02	18.41	16.88	16.54	15.52	16.275	17.03	20.36	19.01	21.71	13.68	4.82	5.82
Pm009631	1.39	1.1	0.58	0.82	0.54	0.46	0.85	0.78	1.24	0.42	0.64	0.39	0.27	0.12	0.24	0.21	0.385	0.56	0.59	0.67	0.51	4.33	6.99	5.44
Pm009640	3.18	3.05	3.47	8.1	7.51	7.84	9.62	9.11	8.61	3.2	1.92	2.77	1.7	1.85	2.02	3.86	3.715	3.57	6.465	6.89	6.04	3.39	10.6	6.41
Pm009648	0	0	0	0	0	0.11	8.39	8.38	6.91	0	0	0.02	0.02	0	0	0	0.095	0.19	12	10.92	13.08	2.06	0.82	2.03
Pm009654	16.64	17.19	16.52	13.59	12.19	12.5	13.03	12.34	12.63	20.08	17.18	21.57	29.96	27.69	23.37	15.38	17.93	20.48	13.78	14.92	12.64	2.28	3.46	2.99
Pm009666	99.74	108.1	118.33	110.38	102.73	95.28	75.29	86.79	70.74	109.75	95.05	110.07	90.96	54.63	62.74	103.47	123.075	142.68	43.635	43.7	43.57	22.1	23.43	26.94
Pm009669	178.29	176.34	174.03	207.65	220.03	209.46	144.19	154.52	169.15	128.51	141.18	120.38	80.66	67.2	77.45	161.63	152.42	143.21	85.055	84.63	85.48	18.68	19.13	29.26
Pm009679	60.44	48.28	56.29	22.01	20.09	23.77	48.78	47.62	39.63	41.96	37.82	50.1	45.72	39.24	40.71	36.17	46.96	57.75	61.44	61.96	60.92	371.12	193.63	272.18
Pm009680	1.91	2.06	2.35	3.14	1.73	3.5	2.77	2.67	2.4	2.27	2.01	1.25	0.98	0.7	0.89	1.28	1.465	1.65	1.72	1.71	1.73	0.16	0.53	0
Pm009692	3.77	6.41	6.52	6	3.22	3.05	5.04	2.95	3.29	7.43	6.21	6.54	7.39	9.88	6.28	5.9	5.77	5.64	5.59	6.75	4.43	9.55	7.51	8.33
Pm009698	7.27	5.95	6.14	15	11.96	10.26	17.17	17.36	20.49	15.72	12.53	11.18	26.93	25.57	23.24	8.73	9.265	9.8	12.21	13.41	11.01	3.45	3.59	2.37
Pm009700	57.25	56.89	56.73	46.93	47.2	42.35	35.45	36.79	35.2	42	43.97	39.17	34.24	23.76	25.56	39.25	36.835	34.42	24.92	26.11	23.73	9.35	11.47	11.23
Pm009718	182.47	178.69	183.81	231.05	207.17	209.06	660.92	694.22	592.77	179.81	167.98	196.41	219.19	183.72	187.37	198.62	235.69	272.76	932.13	914.12	950.14	321.95	539.05	447.35
Pm009724	15.9	15.15	14.72	19.86	18.68	21.67	55.51	54.78	50.27	16.95	16.87	17.28	15.88	13.47	13.49	17.47	17.81	18.15	49.7	48.3	51.1	33.96	35.23	32.7
Pm009735	0.85	0.76	0.77	0.65	0.7	0.62	0.69	0.73	0.82	2.32	2.62	2.99	2.27	1.69	2.92	1.98	2.12	2.26	1.985	2.08	1.89	7.69	3.86	5.15
Pm009736	0.7	1.01	0.92	0.24	0.34	0.15	0.31	0.24	0.28	0.7	0.79	0.87	0.6	0.63	1.02	0.43	0.515	0.6	0.365	0.34	0.39	3.52	2.06	3.36
Pm009740	0.99	0.73	0.84	3.24	1.35	1.82	3.56	3.9	4.18	0.59	1.84	0.87	2.2	1.39	1	1.04	0.95	0.86	1.58	1.82	1.34	1.91	4.82	2.86
Pm009744	0.12	0.13	0.32	0.23	0.04	0.04	0	0	0.04	4.85	4.24	5.97	1.69	2.22	1.16	3.85	3.81	3.77	0.18	0.27	0.09	0.32	0.09	0.05
Pm009746	0.06	0	0	0.05	0	0	8.02	8.62	4.42	0	0	0	0	0	0	0	0.03	0.06	5.185	4.54	5.83	4.69	2.3	2.76
Pm009754	15.48	11.64	9.49	12.54	10.97	10.27	39.95	38.59	37.72	8.16	9.59	10.45	13.79	14.37	12.74	9.07	11.75	14.43	23.81	24.05	23.57	36.19	56.17	45.01
Pm009762	5.69	6.4	5.52	6.06	5.94	5.6	2.22	2.41	2.41	5.9	5.29	5.81	3.88	4.67	4.57	7.95	8.075	8.2	3.705	4.23	3.18	1.38	1.88	2.31
Pm009773	4.79	3.45	5.2	3.36	3.12	4.44	13.97	15.72	15.09	26.18	21.06	26.64	22.59	22.49	17.02	12.86	14.71	16.56	10.8	10.55	11.05	23.43	37.28	40.96
Pm009781	0.86	0.74	1.7	2.28	1.29	2.59	30.6	35.08	36.67	1.19	2.28	1.6	1.29	2.81	2.02	1.54	2.515	3.49	74.77	58.09	91.45	5.96	0.33	0.18
Pm009782	9.03	10.2	8.98	10.68	12.68	10.66	4.54	4.6	4.81	7.36	8.03	8.25	6.08	6.98	6.45	7.35	7.42	7.49	4.63	5.11	4.15	0.65	0.83	1.39
Pm009783	0.91	1.2	0.96	0.45	0.2	0.54	0.76	0.68	0.69	0.53	0.49	0.48	1.17	0.61	0.81	0.17	0.48	0.79	0.815	0.9	0.73	2.86	7.33	4.87
Pm009784	17.14	15.24	15.34	9.92	10.61	9.76	52.84	52.24	49.13	11.52	10.61	10.21	17.24	22.17	20.25	10.39	11.05	11.71	62.04	57.93	66.15	11.83	11.81	10.19
Pm009785	0	0	0.03	0.8	0.83	0.66	2.54	2.05	2.77	0.03	0	0.04	0.16	0.18	0.16	0.19	0.185	0.18	0.885	0.79	0.98	0.46	0.11	0.04
Pm009787	1.96	2.69	3.12	0.41	0.22	0.83	2.7	3.53	2.54	1.7	1.49	1.1	3.72	3.88	4.51	3.52	2.785	2.05	3.01	2.72	3.3	24.19	15.13	21.28
Pm009801	0.07	0.07	0	0.2	0	0	2.04	1.86	0.9	0.15	0.32	0.4	0.36	0.4	0.14	0.21	0.34	0.47	8.485	5.75	11.22	9.62	7.21	11.02
Pm009803	25.77	31.04	32.24	27.32	28.16	35.79	39.66	34.24	39.08	27.71	25.79	29.05	23.2	27.31	26.96	22	20.19	18.38	40.98	35.87	46.09	11.39	28.86	18.5
Pm009805	21.61	20.19	17.81	16.1	16.28	17.44	21.75	23.31	22.41	20.38	21.52	16.95	11.58	11.4	13.79	16.39	14.205	12.02	27.585	27.71	27.46	14.6	10.5	11.24
Pm009807	1.44	2.1	2.14	0.63	1.02	1.01	0.88	0.75	0.91	1.89	1.4	1.9	1.79	1.51	1.8	1.33	1.535	1.74	1.095	1.13	1.06	3.06	1.88	2.34
Pm009809	2.03	2.15	1.68	0.98	0.72	1.25	1.74	1.49	1.24	1	1.56	0.86	1.42	1.08	1.71	0.55	0.725	0.9	1.385	1.38	1.39	13.5	5.53	7.87
Pm009817	22.2	21.34	25.35	15.57	13.62	14.01	30.82	26.37	25.36	18.22	15.93	16.56	18.35	12.33	25.12	4.59	6.265	7.94	8.495	10.51	6.48	23.6	15.69	22.42
Pm009827	0.52	0.71	0.69	1.67	1.62	1.37	2.13	1.52	1.73	1.36	2.34	1.97	3.26	2.76	3.05	1.77	1.83	1.89	2.775	3.54	2.01	0.33	1.3	1.03
Pm009831	14.57	12.42	15.29	10.48	8.73	11.34	14.57	15.57	11.27	29.5	25.68	18.9	26.45	14.9	22.51	12.37	14.92	17.47	20.885	23.7	18.07	36.72	26.97	45.33
Pm009836	22.37	17.01	15.71	10.23	13.35	14.43	11.31	7.52	10.37	34.15	37.26	39.08	20.97	41.73	50.65	12.75	18.76	24.77	47.355	47.96	46.75	32.18	80.27	51.55
Pm009842	27.42	24.47	24.68	18	20.64	25.37	20.57	14.82	24.25	25.97	25.36	22.27	26.15	30.25	32.96	18.91	15.76	12.61	27.45	27.95	26.95	15.93	23.64	18.59
Pm009845	0.08	0.06	0.03	0	0.06	0.13	1.29	1.07	1	0	0.09	0.03	0.81	0.36	0.36	0.05	0.025	0	0.46	0.37	0.55	40.43	4.29	22.6
Pm009847	2.91	3.51	3.84	3.73	3.43	4.59	1.62	1.78	1.82	2.92	2.32	2.51	2.92	2.82	2.7	2.68	2.84	3	4.995	5.51	4.48	0.83	0.69	0.9
Pm009849	4.48	4.64	4.63	1.06	0.51	1.28	0.97	1.25	1.1	21.73	16.44	13.93	10.23	2.68	1.42	5.69	6.285	6.88	7.495	5.91	9.08	50.21	17.86	34.4
Pm009850	6.62	4.77	10.58	6.38	20.2	6.75	6.58	3.93	1.65	1.51	3.08	1.63	1.63	0.37	0.25	0.99	0.875	0.76	1.675	2.21	1.14	2.08	1.12	2.87
Pm009852	2.4	1.57	1.5	1.65	3.7	4.04	0.24	0	0.16	0.08	0.09	0.18	0.16	0.6	1.21	9.95	13.275	16.6	0.315	0.33	0.3	0	0.09	0
Pm009870	3.76	3.42	3.86	1.92	1.72	1.93	6.15	4.8	5.01	2.54	2.13	1.54	2.36	2.74	2.27	1.32	1.75	2.18	3.35	3.81	2.89	13.18	11.01	15.79
Pm009871	1.68	1.67	2.12	0.56	0.91	0.9	1.11	1.11	1.09	0.46	0.61	0.7	0.66	0.52	0.55	0.57	0.465	0.36	0.365	0.4	0.33	1.83	0.87	1.4
Pm009872	1.45	0.97	1.24	0.5	0.61	0.45	0.85	0.94	0.57	1.06	1.58	1.03	1.02	0.68	1.01	0.84	0.68	0.52	0.545	0.6	0.49	3.04	1.96	3.25
Pm009873	1.74	1.67	1.73	0.69	0.68	0.82	2.09	1.44	1.45	0.71	0.6	0.27	0.55	0.38	0.56	0.44	0.465	0.49	0.73	0.77	0.69	15.2	11.21	15.99
Pm009875	2.81	1.59	1.11	0.66	0.14	0.4	0.28	0.29	1.09	2.04	2.24	1.26	2.4	3.81	3.83	2.2	1.8	1.4	0.665	0.58	0.75	2.37	6.24	4.31
Pm009876	4.84	3.56	6.28	0.78	0	1.58	0.55	0.58	0.4	6.16	3.61	4.79	3.05	2.84	1.95	1.62	2.11	2.6	1.435	1.72	1.15	14	26.4	20.86
Pm009882	1.9	2.17	1.72	1.09	1.16	1.26	1.15	1.05	0.97	2.19	2.46	2.83	2.49	1.53	1.92	1.44	1.275	1.11	1.12	0.96	1.28	1.96	1.8	3.17
Pm009885	7.26	6.51	7.31	5.18	4.98	5.65	7.11	5.74	4.88	2.83	4.29	2.94	3.1	1.92	1.52	3.9	3.405	2.91	2.57	2.72	2.42	13.6	17.37	12.35
Pm009894	4.67	5.85	4.61	1.9	3.46	2.51	1.81	1.48	2.17	5.89	3.46	5.45	3.67	1.52	3.89	4.16	5.34	6.52	2.065	1.52	2.61	5.48	0.92	3.49
Pm009895	71.08	74.16	48.85	40.84	56.03	63.44	24.66	17.93	16.87	210.32	269.34	328.56	35.89	70.46	120.23	52.09	59.195	66.3	274.06	186.99	361.13	324.84	504.51	234.19
Pm009897	9.13	13.11	11.33	8.44	9.27	8.79	8.3	9.86	10.41	3.96	2.41	3.92	7.36	10.33	6.75	4.36	6.88	9.4	5.62	6.98	4.26	4.54	2.66	5.34
Pm009900	7.82	6.97	7.85	3.03	2.96	3.5	4.32	4.13	3.21	4.36	4.41	3.52	3.76	3.23	2.81	3.07	3.09	3.11	2.88	3.43	2.33	5.81	3.49	5.92
Pm009901	6.55	6.27	5.6	3.33	3.71	4.2	4.88	4.45	4.14	4.57	5.06	3.82	3.53	2.73	2.92	1.69	1.54	1.39	1.845	2.13	1.56	7.02	6.01	9.2
Pm009902	54.41	44.18	48.95	21.84	20.33	25.34	16.45	15.58	14.41	18.04	14.18	12.81	22.99	9.98	10.4	17.31	12.655	8	14.9	19.83	9.97	80.88	96.42	80.81
Pm009913	226.22	189.97	203.42	51.91	45.33	67.75	40.63	28.52	29.99	82.2	59.67	52.03	66.83	29.91	23.63	44.82	27.785	10.75	29.175	35.63	22.72	252.35	196.28	244.39
Pm009916	8.8	4.98	6.33	22.28	20.66	22.78	12.78	10.7	9.79	2.09	2.68	2.28	4.89	6.27	5.82	7.29	9.745	12.2	20.655	21.67	19.64	149.16	115.08	131.53
Pm009927	83.44	70.52	63.89	33.32	41.02	39.22	124.28	99.91	115.58	32.68	39.99	33.04	34.21	36.13	44.41	34.74	29.03	23.32	150.62	154.06	147.18	757.03	604.35	963.67
Pm009947	32.63	42.23	31.67	41.73	37.86	33.94	32.85	37.67	27.91	28.36	24.2	30.71	21.79	17.91	16.46	37.59	44.22	50.85	17.77	18.12	17.42	3.61	13.62	9.26
Pm009954	4.89	4.83	4.06	2.56	1.37	1.49	74.49	82.18	77.8	3.24	2.22	3.5	3.34	7.13	5.72	4.58	4.13	3.68	84.34	78.7	89.98	23.99	24.01	30.47
Pm009955	7.03	5.92	5.53	4.24	3.72	3.82	120.11	151.52	97.1	6.67	5.15	5.92	10.33	9.41	6.64	5.98	9.31	12.64	97.645	89.56	105.73	38.99	33.62	28.86
Pm009959	199.12	154.74	220.59	15.73	14.46	17	42.3	46.93	27.11	43.76	44.31	24.81	23.77	12.94	16.89	32.05	32.495	32.94	18.19	16.41	19.97	633.66	110.62	429.22
Pm009961	123.19	120	140.49	55.33	52.65	48.4	32.92	40.91	27.16	77.45	77.76	70.91	62.96	33.48	29.27	75.02	69.905	64.79	18.22	17.61	18.83	27.33	15.38	17.94
Pm009962	186.69	168.39	212.47	102.94	94.72	104.11	183.33	194.41	136.33	72.01	62.46	50.93	119.74	54.15	65.88	66.83	69.02	71.21	46.005	37.8	54.21	136.9	131.14	94.43
Pm009964	0.86	1.19	1.12	0.63	0.68	0.95	1.28	1.69	1.31	0.2	0.24	0.42	0.22	0.15	0.08	0.03	0.075	0.12	0.18	0.2	0.16	1.52	1.01	2.45
Pm009965	12.49	8.5	11.08	3.01	2.97	5.04	114.67	107.56	82.9	7.92	8.42	6.54	16.4	14.93	20.63	14.92	22.36	29.8	34.405	28.37	40.44	765.24	226.36	571.66
Pm009966	707.33	640.17	713.35	997.31	864.37	805.31	1366.68	1468.69	1244.01	391.36	392.43	475.7	498.25	422.36	366.58	540.46	637.88	735.3	378.935	380.05	377.82	61.22	38.53	69.41
Pm009968	48.66	42.42	42.09	50.71	45.74	48.6	98.46	99.67	90.83	39.23	33.93	42.81	43.58	45.38	43.34	40.6	45.64	50.68	47.24	48.71	45.77	111.21	95.79	108.55
Pm009975	23.99	24.1	23.53	15.49	13.47	13.22	25.29	25.99	21.31	16.32	15.9	17.23	20.59	12.06	12.07	11.58	12.22	12.86	14.455	14.4	14.51	27.46	43.66	38.56
Pm009978	2.57	2.22	2.23	20.06	17.23	19.86	5.46	5.36	5.75	1.07	0.82	0.84	0.55	1.6	1.52	1.87	3.115	4.36	12.93	15.93	9.93	0.77	1.01	1.43
Pm009979	9.99	7.95	10.18	7.48	7.52	5.75	2.47	2.46	1.94	4.52	5	5.54	4.74	3.7	4.63	4.22	4.975	5.73	2.405	3.13	1.68	0.26	0.62	1.06
Pm009982	0.13	0.08	0	0.25	0.11	0.13	0.93	1.18	0.57	0.08	0	0.06	0.03	0.33	0.14	0.16	0.155	0.15	0.755	0.74	0.77	1.51	0.92	1.32
Pm009984	0	0	0	0	0	0.24	6.22	5.86	3.69	0	0	0	0	0	0	0	0.045	0.09	6.38	6.94	5.82	7.81	9.49	9.13
Pm009990	5.54	2.47	2.66	11.91	13.39	13.98	6.23	10.94	13.96	8.08	10.89	5.7	7.83	12.47	11.03	11.71	9.255	6.8	31.92	30.16	33.68	21.76	13.29	21.88
Pm010002	1.16	0.26	0.33	0.39	0.67	0.32	0.41	0.17	0	3.19	2.17	3.25	3.09	4.04	3.18	4.46	3.61	2.76	4.085	4.15	4.02	7.2	12.56	8.56
Pm010006	286.18	241.42	195.21	100.5	92.55	104.42	345.59	283.66	291.68	140.53	147.69	188.34	257.57	376.23	269.61	195.49	286.535	377.58	940.26	1001.62	878.9	3761.49	3238.28	4407.01
Pm010009	4.65	3.39	4.79	2.88	3.84	2.11	1.26	0.77	1.24	5.63	6.81	7.91	2.15	1.35	1.82	2.53	1.995	1.46	1.505	0.96	2.05	2.27	3.46	2.82
Pm010013	19.54	26.09	30.02	4.14	7.2	7.41	5.59	4.14	5.19	41.17	48.89	36.22	22.24	30.42	36.51	19.69	15.425	11.16	12.75	13.71	11.79	1.2	4.51	2.25
Pm010017	10.7	10.07	8.19	12.09	10.42	10.88	18.35	18.31	16.39	12.28	15.32	14.35	17.76	16.75	17.29	13.9	12.24	10.58	28.94	29.57	28.31	19.83	35.85	24.89
Pm010021	0.68	0.22	1.66	1.27	1.68	1.65	2244.63	2208.3	2083.79	0.76	0.42	0.41	0.26	0.2	0.48	0.41	13.49	26.57	2233.49	1870.26	2596.71	127.98	6.14	16.14
Pm010022	18.45	18.89	16.6	24.08	25.35	24.14	70.36	68.84	67.75	19.67	17.98	16.89	15.2	15.72	15.59	21.72	23.59	25.46	56.365	52.66	60.07	13.98	14.34	18.64
Pm010031	4.11	3.05	2.19	0.69	0.33	0.7	0.33	0.94	0.24	2.05	3.08	1.93	1.98	1.15	0.75	3.05	3.21	3.37	0.93	0.62	1.24	6.66	4.58	4.84
Pm010038	4.91	5.26	3.91	8.67	10.73	9.65	2.82	1.9	3.11	4.84	4.4	3.15	4.65	5.59	5.99	3.91	5.57	7.23	6.04	7.08	5	1.25	1.85	2.04
Pm010051	6.28	5.49	5.25	3.68	3.21	3.37	4.83	4.56	4.35	4.82	4.21	4.56	4.07	3.05	3.25	2.34	2.955	3.57	1.875	2.01	1.74	11.37	7.51	8.89
Pm010052	81.25	68.26	42.34	41.2	40.55	49.56	35.65	34.68	37	65.27	72.4	101.43	85.41	128.61	124.66	46.5	68.71	90.92	149.645	179.73	119.56	212.25	234.82	223.23
Pm010060	0.13	0.54	1.29	4.02	3.66	4.34	60.49	55.06	44.65	0.68	0.15	0.58	0.92	0.98	0.92	0.38	0.335	0.29	6.605	6.4	6.81	474.06	673.33	393.79
Pm010067	523.9	625.93	652.07	2075.52	1633.74	1715.52	791.86	943.45	835.26	1587.78	1243.42	1648.69	591.31	435.93	392.19	1590.76	1946.49	2302.23	315.21	287.2	343.22	16.83	3.38	8.88
Pm010069	0	0	0	0.09	0	0.36	6.77	5.57	3.64	0	0.11	0	0	0	0	0.09	0.045	0	14.365	11.77	16.96	3.59	2.13	8.28
Pm010070	0.09	0	0.06	10.4	7.86	9.27	0.15	0.16	0.06	0.03	0	0	0	0.78	0.34	0.24	1.805	3.37	21.575	25.9	17.25	1.52	1.47	0.83
Pm010073	3.67	2.37	1.95	7.88	4.83	5.63	4.01	3.14	3.77	1.08	2.55	3.55	1.98	2.92	2.59	2.19	2.49	2.79	5.29	5.69	4.89	2.83	3.48	2.28
Pm010079	881.88	749.37	703.44	298.7	322.65	394.9	1095.23	946.43	1022.1	1561	1685.87	1784.85	2752.17	3722.9	3337.44	1095.33	1191.19	1287.05	2016.72	2168.97	1864.48	1020.09	1672.46	915.16
Pm010085	149.83	131.33	148.32	56.41	48.96	65.92	61.57	61.16	49.85	81.79	89.2	94.81	92.84	64.13	66.87	88.74	77.825	66.91	85.095	93.74	76.45	222.67	152.36	207.26
Pm010094	227.74	250.49	250.62	430.43	337.4	349.38	330.55	383.35	301.8	275.41	223.29	310.13	407.17	323.23	337.09	323.05	462.205	601.36	277.84	298.63	257.05	990.26	271.86	611.54
Pm010103	1.59	1.04	1.05	0.95	0.53	0.78	2.44	1.76	1.83	0.85	0.82	0.81	2.13	2.08	2.63	1.42	1.3	1.18	1.185	1.16	1.21	4.24	2.31	3.97
Pm010104	9.63	9.96	9.91	9.9	6.68	8.45	42.16	41.07	27.79	9.46	8.07	10.27	11.09	8.53	7.73	8.77	8.96	9.15	28.905	28.43	29.38	56.01	53.37	52.59
Pm010108	1.23	1.23	1.47	0.42	0.26	0.37	0.54	0.27	0.38	0.64	0.59	0.83	0.32	0.63	0.33	0.54	0.305	0.07	0.41	0.48	0.34	1.53	1.14	1.35
Pm010110	2.67	2.28	2.37	7.16	6.05	5.95	2.55	2.88	3.96	2.02	1.59	2.33	1.59	1.44	1.69	2.96	2.985	3.01	0.915	0.87	0.96	0.1	0	0.11
Pm010111	5.38	5.62	5.4	5.41	4.61	4.75	6.13	5.64	5.63	1.72	1.61	1.26	1.27	1.26	1.43	2.15	2.18	2.21	3.98	3.71	4.25	17.2	10.15	13.14
Pm010115	0.65	0.4	0.47	0.23	0.04	0.28	1.64	1.39	1.04	0.33	0.2	0.16	0.32	0.31	0.32	0.48	0.59	0.7	0.94	1.03	0.85	14.07	7.06	11.63
Pm010118	5.73	6.3	5.33	3.38	5.03	5.46	4.52	4.41	5.29	3.18	1.9	3.18	2.57	1.82	2.36	2.99	2.665	2.34	5.27	5.32	5.22	1.13	1.14	1.71
Pm010126	8.31	7.24	8.68	6.5	4.88	6.41	11.9	12.9	11.79	5.26	6.1	6.54	7.71	7.38	8.09	5.83	5.915	6	18.865	16.17	21.56	29.09	11.25	16.48
Pm010127	2.76	2.94	2.4	2.24	2.86	2.23	1.32	1.77	0.88	2.36	3.03	2.55	2.29	2.7	3	3.77	3.715	3.66	1.765	1.69	1.84	0.82	1.14	1.45
Pm010128	2.38	5.5	5.67	1.48	2.78	3.58	7.83	6.81	9.8	3.08	6.52	4.87	6.16	10.18	9.58	7.16	7.745	8.33	29.315	22.22	36.41	182.03	60.32	166.86
Pm010129	208.19	162.99	142.04	43.42	47.52	58.04	43.34	47.78	41.99	139.41	163.97	177.38	70.75	70.87	89.8	70.03	79.64	89.25	85.81	73.31	98.31	154.09	148.51	94.63
Pm010133	22.7	25.55	26.96	32.68	32.23	33.17	61.45	55.05	56.84	53.91	59.68	50.41	43.61	36.19	46.83	43.37	38.165	32.96	42.74	40.95	44.53	6.51	19.13	11.6
Pm010134	0.56	0.45	0.55	2.75	2.95	3.07	1.93	2.66	3.01	0.21	0	0.04	0.12	0.07	0.16	0.08	0.215	0.35	1.695	1.52	1.87	1.52	5.11	1.27
Pm010136	63.42	68.2	64.66	93.59	85.35	86.85	138.97	133.35	120.99	46.52	41.69	38.86	32.74	26.47	29.71	43.06	41.215	39.37	73.82	73.96	73.68	38.99	30.01	35.43
Pm010148	80.03	95.87	76.92	65.94	72.29	61.65	19.01	18.31	21.61	40.38	44.5	39.73	26.71	28.68	27.85	51.84	47.12	42.4	8.865	9.74	7.99	0	0.14	0
Pm010149	17.17	14.51	19.67	12.86	8.53	11.62	29.81	30.76	22.59	15.15	12.7	23.11	21.15	18.52	16.92	16.39	20.89	25.39	16.515	18.74	14.29	51.7	43.99	38.09
Pm010157	32.88	20.71	29.09	4.59	3.12	4.2	10.52	11.43	7.14	7.63	2.6	1.28	9.2	6.27	6.27	6.55	5.63	4.71	17.7	20.54	14.86	290.04	125.19	266.2
Pm010162	20.34	22.05	23.88	24.24	21.4	20.92	20.65	21.4	18.8	19.73	21.6	24.56	23.61	19.97	18.49	24.74	26.675	28.61	13.06	14.75	11.37	2.54	3.64	4.14
Pm010174	10.18	9.96	9.95	14.21	15.19	14.78	6.96	6.75	6.66	8.52	6.77	6.74	4.07	3	4.09	3.96	5.345	6.73	5.725	6.13	5.32	27.23	42.92	31.27
Pm010177	9.89	8.84	10.17	11.86	11.93	12.66	23.63	20.93	23.17	26.53	24.34	23.54	29.64	23.18	28.96	17	16.02	15.04	32.285	31.82	32.75	56.25	63.09	49.53
Pm010200	0.89	0.39	0.97	0.22	0.28	0.58	5.8	4.01	6.55	1.41	2.02	0.89	3.44	3.46	10.78	2.79	3.16	3.53	3.045	4.64	1.45	28.92	14.07	11.51
Pm010212	0.71	1.03	0.92	2.2	1.51	1.6	3.25	3.98	2.53	1	1.58	0.8	0.25	0.6	0.47	0.56	1.05	1.54	7.745	6.06	9.43	11.21	6.5	9.99
Pm010217	3.39	3.85	5.43	2.85	3.64	2.9	3.94	4.27	2.73	4.98	3.19	4.45	5.88	4.82	6.26	3.2	3.74	4.28	5.44	5.74	5.14	1.98	1.46	1.58
Pm010219	1.08	0.3	0.97	1.66	1.09	0.47	9.93	8	8.97	2.35	1.34	1.32	1.19	0.83	0.6	0.67	1.425	2.18	4.69	5.81	3.57	7.75	11.74	18.71
Pm010223	0	0.2	0.28	0.44	0.48	0.45	22.16	18.4	10.13	0.1	0	0	0.38	0.44	0	0	0	0	12.745	10.41	15.08	307.33	483.15	303.84
Pm010225	1.87	2.02	0.97	2.12	2.27	1.5	6.33	5.23	4.1	1.63	1.68	1.21	2.57	2.85	2.28	0.86	1.355	1.85	5.25	5.07	5.43	8.41	9.95	4.95
Pm010231	9.19	11.13	10.85	14.15	12.02	14.06	67.74	84.64	60.84	7.85	7.47	12.5	26.32	27.72	29.08	14.08	21.25	28.42	67.445	63.44	71.45	115.78	73.74	77.59
Pm010236	1.3	1.74	1.52	0.5	0.42	0.47	0.61	0.32	0.34	2.7	2.35	3.3	3.62	2.62	3.37	2.77	3.04	3.31	1.845	1.98	1.71	5.53	3.1	4.52
Pm010239	1.93	2.26	2.1	1.49	1.27	1.58	1.12	1.8	1.36	0.97	1.59	1.86	1	2.24	1.54	2.92	2.455	1.99	0.825	1.05	0.6	0.67	0.3	0.82
Pm010242	0.07	0.07	0.14	1.39	1.04	1.02	0.55	0.54	0.64	0.04	0.04	0.12	0.24	0.16	0.03	0.03	0.07	0.11	0.085	0.09	0.08	27.24	41.67	36.51
Pm010259	33.16	30.99	32.1	47.42	47.36	41.08	18.01	19.49	23.41	36.39	37.41	31.34	29.02	25.31	28.62	33.18	33.885	34.59	27.25	29.03	25.47	6.6	9.44	10.23
Pm010260	0.23	0.27	0.33	1.28	1.22	1.23	4.8	4.03	3.18	0.53	0.44	0.32	0.41	0.22	0.16	0.25	0.295	0.34	1.395	1.48	1.31	0.46	0.79	0.47
Pm010267	2	2.64	1.83	1.54	1.26	1.42	8.12	8.35	7.19	0.1	0.03	0.1	0.08	0.09	0.35	0	0	0	0.06	0.09	0.03	0.45	0.57	0.16
Pm010269	35.08	37.06	34.68	45.34	44.29	44.52	19.54	18.35	20.62	34.36	32.06	27.67	24.14	23.48	26.32	29.37	28.165	26.96	20.66	21.46	19.86	5.81	8.93	5.83
Pm010275	1.16	1.37	1.09	3.99	4.64	4.28	19.26	19.44	15.61	0.73	0.5	0.46	0.72	0.47	0.77	0.54	0.575	0.61	5.48	5.7	5.26	1.47	3.5	1.84
Pm010277	26.04	22.18	21.12	10.87	10.56	11.06	8.48	9.91	9.63	28.06	33.62	34.46	17.64	20.23	22.25	13.18	16.215	19.25	33.785	30.97	36.6	9.17	18.13	4.06
Pm010278	32.13	24.37	31.94	13.78	9.04	15.52	16.27	17.36	11.32	19.03	18.36	14.28	22.41	17.23	14.04	22.46	21.765	21.07	24.05	26.1	22	133.55	88.2	120.22
Pm010289	60.57	58.13	67.75	506.53	487.31	452.58	639.56	571.35	689.45	151.44	162.54	153.17	209.63	169.23	176.88	141.69	140.045	138.4	24.105	20.75	27.46	47.49	170.17	125.14
Pm010290	35.63	33.5	43.51	514.38	491.82	466.04	430.04	426.55	565.88	89.59	95.62	81.51	88.23	70.17	70.31	95.46	91.3	87.14	5.645	4.88	6.41	24.31	69.55	83.74
Pm010294	1.75	1.24	1.65	2.18	2.34	1.78	9.93	11.9	10.14	1.51	0.43	1.4	1.97	3.12	2.14	1.83	2.23	2.63	3.615	3.98	3.25	9.66	8.29	10.17
Pm010295	0.82	0.51	0.24	1.92	1.23	1.44	15.66	17.11	10.66	0.34	0.33	0.5	2.43	3.49	2.44	2.04	2.475	2.91	4.245	4.67	3.82	8.4	9.74	10.77
Pm010300	0.08	0.08	0.12	10.28	6.9	6.66	69.58	67.99	65.51	0.25	0.05	0.14	0.16	0.3	0.82	0.2	1.315	2.43	63.175	58.71	67.64	4.35	1.02	1.5
Pm010302	12.69	13.12	14.03	6.38	4.77	6.62	6.28	8.34	6.52	9.99	9.13	11.79	15.58	15.39	15.37	12.63	15.19	17.75	11.5	12.47	10.53	49.48	12.99	36
Pm010319	3.31	3.61	4.95	8.34	7.74	6.96	10.21	11.5	11.18	2.6	2.39	2.13	3.92	2.34	2.83	1.76	3.765	5.77	7.69	7.42	7.96	9.93	14.13	9.59
Pm010322	0.92	0.88	0.5	1.82	2.03	1.89	3.37	3.62	2.67	2.5	3.11	2.33	1.61	1.17	1.32	1.46	1.48	1.5	3.6	3.42	3.78	7.24	7.68	7.51
Pm010331	4.52	5.2	4.58	5.7	6	5.69	2	1.9	2.36	4.89	4.8	4.89	3.34	2.98	3.38	7.9	7.27	6.64	2.96	3.31	2.61	1.89	3.12	1.97
Pm010332	8.07	7.39	7.42	6.82	5.85	7.04	28.29	29.23	24.59	12.67	10.18	13.68	13.17	23.7	23.41	28.04	29.225	30.41	70.26	58.46	82.06	320.17	65.4	157.39
Pm010336	5.6	5.71	7.38	8.74	9.11	7.97	12.68	13.19	10.5	4.24	4.78	4.71	7.44	6.18	5.43	5.23	5.49	5.75	14.465	15.38	13.55	4.69	7.1	3
Pm010337	2.93	3.42	3.48	3.15	3.18	2.98	4.47	3.63	3.8	2.18	2.02	1.68	1.59	1.96	1.48	1.93	1.885	1.84	4.25	4.51	3.99	2.67	2.39	5.2
Pm010338	3.01	3.09	2.1	1.99	3.52	1.43	3.35	3.4	4.74	1.43	1.14	1.54	1.89	0.82	1.26	1.35	1.23	1.11	4.1	4.69	3.51	1.97	1.42	1.69
Pm010340	0	0.06	0	0.19	0.2	0.33	3.74	2.81	2.56	0.12	0.1	0.13	0.2	0.24	0.35	0.03	0.11	0.19	3.03	3.07	2.99	3	0.98	3.48
Pm010341	531.35	538.38	510.1	346.53	338.54	340	117.14	122.95	123.19	391.38	368.08	350.04	239.05	183.28	195.63	302.29	286.795	271.3	104.84	107.9	101.78	79.48	57.69	87.05
Pm010342	357.7	374.42	424.58	225.42	243.55	243.46	59.76	63.93	53.98	170.79	166.65	101.2	66.63	27.13	36.98	149.43	119.44	89.45	49.515	40.26	58.77	4.51	3.07	5.91
Pm010345	0	0.14	0	0	0	0	3.68	4.16	3.91	0	0	0.05	0	0	0	0	0	0	0.83	0.47	1.19	4.34	7.47	5.27
Pm010346	48.95	46.47	46.21	101.91	94.77	104.71	150.01	160.84	143.67	56.96	57	50.51	51.01	53.65	52.03	76.91	80.25	83.59	192.59	181.86	203.32	80.91	139.42	104.34
Pm010359	19.34	19.35	17.8	21.47	21.28	21.82	6.98	8.52	10.65	21.18	19.89	15.41	15.9	16.29	17.26	22.85	22	21.15	16.155	15.24	17.07	2.85	4.45	4.43
Pm010360	13.97	14.24	13.27	26.69	24.59	24.75	76.95	66.61	73.07	23.43	24.07	21.41	21.19	19.23	23.3	25.37	24.05	22.73	30.665	29.36	31.97	6.68	12.32	10.92
Pm010363	13.15	13.67	13.06	12.63	14.39	13.34	10.39	10.31	11.86	14.14	18.31	12.71	18.74	19.93	23.5	15.79	14.555	13.32	18.705	20.31	17.1	4.61	7.9	6.71
Pm010364	14.22	12.77	11.21	12.81	11.45	12.76	10.77	10.5	10.16	17.6	13.55	11.92	17.16	17.62	15.35	12.69	14.215	15.74	14.36	15.08	13.64	4.22	7.19	5.24
Pm010367	0.73	0.62	0.66	0.28	0.06	0.23	0.18	0.38	0.06	0.69	0.89	0.61	0.73	0.79	0.98	0.35	0.34	0.33	0.575	0.55	0.6	5.04	3.71	2.82
Pm010368	15.43	14.66	20.64	9.57	7.36	7.14	15.61	9.16	10.59	12.82	13.07	11.07	15.93	13.72	13.25	11.58	13.295	15.01	22.46	23.62	21.3	181.62	115.78	160.22
Pm010370	10.14	10.17	12.57	30.46	25.28	23.44	24.21	26.79	22.82	13.67	12.86	12.29	16.79	13.18	14.03	15.33	20.58	25.83	9.645	11.5	7.79	1.5	0.6	1.59
Pm010379	55.56	41.82	48.16	19.72	18.52	26.34	17.39	15.81	13.21	13.89	11.72	7.37	13.23	4.93	7.09	8.58	6.6	4.62	13.86	14.25	13.47	110.51	133.35	96.21
Pm010380	10.79	10.62	10.66	27.35	27.5	20.35	4.51	5.85	9.1	12.66	12.43	11.14	11.05	10.58	12.05	23.85	23.585	23.32	6.955	6.49	7.42	3.83	3.16	3.66
Pm010383	37.62	36.71	37	37.22	35.99	34.33	10.88	13.33	14.27	45.64	42.67	41.61	27.48	21.83	25.1	58.49	54.96	51.43	16.14	17.23	15.05	6.59	10.01	6.64
Pm010396	2.55	1.64	1.57	4.07	3.62	3.74	5.04	4.21	6.39	3.41	2.53	2.73	4.16	3.48	7.28	3.63	2.875	2.12	5.325	6.71	3.94	27.85	12.31	23.84
Pm010397	2.71	2.27	2.93	4.74	3.91	5.17	6.13	5.13	4.92	3.93	4.3	4.59	4.99	4.31	3.93	4.35	5.89	7.43	5.375	5.24	5.51	25.43	11.36	18.23
Pm010401	198.52	193.93	210.75	180.23	186.33	175.9	76.43	87.55	86.64	136.97	144.39	143.48	142.31	138.34	131.89	148.3	146.75	145.2	79.18	78.68	79.68	11.08	9.95	16.33
Pm010403	0.61	0.45	0.31	2	1.75	1.85	2.92	3.49	3.32	0.74	0.4	0.6	0.85	0.72	0.54	1.62	1.73	1.84	2.62	2.6	2.64	2.76	5.58	2.67
Pm010411	1.8	1.58	1.15	4.42	3.36	3.08	4.68	4.87	4.12	1.98	0.78	1.6	0.96	0.79	0.86	1.19	1.36	1.53	2.445	2.16	2.73	1.79	3.8	1.17
Pm010412	0.61	0.48	0.93	0.22	0.47	0.4	0.7	0.64	0.96	4.86	4.15	4.93	3.77	3.2	3.64	2.66	2.55	2.44	2.455	2.92	1.99	1.27	0.53	0.63
Pm010415	0.13	0.1	0.11	0.41	0.28	0.3	0.17	0.11	0.13	0.19	0.15	0.18	0.06	0.14	0.16	0.2	0.16	0.12	0.22	0.18	0.26	0.33	0.31	0.44
Pm010416	15.69	15.67	13.77	23.95	21.1	23.85	7.67	7.45	8.37	12.99	10.71	11.68	12.58	9.64	12.5	19.15	21.06	22.97	23	23.36	22.64	2.81	6.97	5.7
Pm010418	0.46	0.17	0.33	0.78	1.34	0.48	2.27	1.92	1.74	0.65	0.28	0.47	0.42	0.62	0.21	0.53	0.91	1.29	1.27	1.18	1.36	2.77	5.08	6.76
Pm010422	16.92	18.88	16.85	14.77	13.46	15.33	49.03	46.95	48.12	20.89	21.1	16.91	21.52	23.55	24.62	19.48	16.375	13.27	38.79	37.76	39.82	27.03	25.89	29.86
Pm010428	209.82	182.85	184.98	61.55	51.5	75.45	56.99	46.42	50.41	122.63	87.96	112.53	33.24	18.71	9.45	21.68	20.07	18.46	46.435	44.91	47.96	181.48	130.38	194.06
Pm010430	6.3	6.21	5.63	3.11	4.15	3.42	1.11	1.1	1.25	4.22	4.39	3.03	2.62	2.5	1.68	4.21	3.7	3.19	1.365	1.52	1.21	0.27	0	0.08
Pm010438	49.86	41.52	37.9	27.84	25.82	26.62	54.94	49.81	53.06	40.35	45.03	47.07	64.04	75.29	74.3	43.91	52.315	60.72	104.765	121.89	87.64	324.23	404.84	331.96
Pm010443	6.05	7.96	7.53	1.05	1.69	1.92	0.11	0.35	0.33	13.49	12.6	15.31	10.7	10.8	11.31	24.76	20.51	16.26	0	0	0	0.38	0	0.28
Pm010444	89.21	74.47	67.16	38.4	36.26	39.05	27.52	29.7	24.71	53.98	55.83	70.75	17.11	15	23.65	23.59	24.05	24.51	34.64	28.56	40.72	55.65	58.85	40.66
Pm010465	2.97	2.79	2.31	1.12	1.46	1.44	3.94	3.55	2.33	4.25	3.3	1.98	2.79	2.42	4.33	1.36	1.765	2.17	2.7	2.68	2.72	39.5	19.88	46.32
Pm010473	3.42	1.86	2.83	0.76	0.47	0.68	0.65	0.78	0.69	0.9	1.17	1.05	2.19	0.58	1.19	1.61	1.32	1.03	2.095	2.8	1.39	31.89	14.09	28.15
Pm010483	0	0	0	0	0	0	2.91	3.13	1.46	0	0	0	0	0	0	0	0	0	1.965	1.7	2.23	3.79	2.94	3.02
Pm010495	34.05	32.47	31.25	18.95	22.32	16.9	7.42	9.44	8.87	15.73	16.15	14.57	13.85	15.88	15.83	12.21	11.26	10.31	6.04	5.23	6.85	0.87	0.2	0.21
Pm010504	16.03	10.85	13.98	6.1	6.86	6.75	12.01	10.83	12.63	5.37	6.64	5.11	3.11	3.62	4.55	6.8	6.125	5.45	8.16	6.86	9.46	52.43	69.99	48.14
Pm010513	7.2	5.25	5.13	12.19	11.34	10.58	4.06	3.61	1.77	4.72	5.17	4.38	4.67	3.32	5.15	6.14	11.795	17.45	10.425	10.23	10.62	4.82	2.69	2.12
Pm010515	55.75	49.59	49.32	40.61	46.02	40.15	16.36	16.24	17.96	37.18	39.39	31.62	28.07	27.59	32.83	41.17	36.11	31.05	21.825	22.88	20.77	1.99	3.81	2.71
Pm010520	8.9	9.11	7.04	10.21	9.82	9.08	4.19	5.54	7.06	10.45	7.59	7.65	13.24	10.58	14.39	5.14	6.52	7.9	6.075	6.83	5.32	0.94	1.4	1.27
Pm010522	14.64	15.68	14.75	11.71	12.88	11.08	10.86	12.36	10.78	14.62	15.84	16.05	15.26	13.92	12.83	15.05	13.465	11.88	12.94	12.79	13.09	5.25	6.05	4.91
Pm010529	2.67	3.05	2.93	6.41	5.33	5.66	1.43	1.54	1.9	1.95	1.95	2.12	1.45	1.2	1.55	1.1	1.415	1.73	5.97	6.65	5.29	0.82	1.28	0.87
Pm010537	19.71	18.05	16.81	1.72	1.23	2.16	5.37	3.87	2.74	11.06	10.93	8.64	6.8	3.73	3.06	3.71	3.365	3.02	4.475	4.49	4.46	59.25	50.93	54.92
Pm010538	11.7	10.85	11	9.25	8.27	10.51	23.64	22.67	23.67	22.25	19.62	21.47	31.86	23.16	28.92	13.56	12.945	12.33	32.975	36.34	29.61	13.59	26.81	19.02
Pm010544	0.2	0.18	0.17	0.31	0.29	0.4	0.67	0.89	0.85	0.14	0.2	0.27	0.15	0.25	0.2	0.11	0.08	0.05	0.39	0.51	0.27	1.09	0.65	0.92
Pm010565	0.15	0.15	0.14	176.98	17.26	85.56	4.81	51.53	124.68	0.08	0	0.16	0.07	0	0.07	2.2	35.8	69.4	656.415	629.19	683.64	9.15	0	0.98
Pm010571	48.5	39.67	49.43	15.2	12.56	18.2	21.33	22.16	17.59	33.54	29.69	28.43	46.76	32.9	34.37	37.68	30.345	23.01	37.125	40.08	34.17	110.26	73.97	88.15
Pm010578	8.28	7.61	9.77	2.43	2.93	2.5	32.62	32.95	31.29	4.3	4.53	2.33	1.65	1.37	1.26	3.29	2.735	2.18	27.965	28.28	27.65	30.76	16.37	28.6
Pm010579	9.52	8.18	11.45	20.6	17.53	17.46	18.32	21.41	21.48	9.78	10.28	8.04	8.04	7.98	8.87	10.07	9.935	9.8	20.385	19.06	21.71	16.21	16.97	12.11
Pm010581	5.34	5.44	5.43	7.55	6.5	6.67	5.88	5.79	5.59	5.08	4.96	5.02	6.47	6.75	7.7	3.92	4.64	5.36	5	4.99	5.01	16.04	14.92	19.35
Pm010582	3.32	3.14	2.45	5.82	5.85	4.94	12.19	11.12	10.31	3.35	3.22	2.87	2.91	4.35	4.08	5.52	6.285	7.05	6.85	6.55	7.15	60.39	30.73	48.87
Pm010584	1.75	2.49	2.06	0.76	0.49	0.78	0.69	0.28	0.21	2.45	1.89	2.57	1.64	4.27	6.13	4.67	6.44	8.21	12.955	13.94	11.97	119.18	9.05	73.02
Pm010587	30.97	36.82	41.69	6.63	6.25	7.5	1.61	2.1	1.41	29.99	24.23	29.15	23.39	23.95	20.36	12.45	12.72	12.99	3.585	4.19	2.98	9.61	4.62	7.82
Pm010589	98.67	117.25	120.29	25.17	26.65	29.65	12.54	17.37	14.53	71.91	66.79	58.18	79.33	76.24	70.82	80.77	73.91	67.05	23.685	22.43	24.94	155.32	23.59	81.59
Pm010591	10.31	9.86	10.2	7.18	7	8.32	20.81	21.3	15.43	6.18	6.11	5.59	7.08	6.3	7.57	5.35	5.815	6.28	8.44	8.42	8.46	84.03	29.48	65.03
Pm010593	1.69	1.21	1.91	0.45	0.48	0.49	4.15	5.98	3.93	1.13	1.17	1.18	2.82	2.15	10.3	4.96	6.825	8.69	5.915	8.26	3.57	741.14	90.77	625.78
Pm010602	0.15	0.09	0.24	2.81	1.87	2.03	11.11	10.58	9.67	0.4	0.24	0.13	0.33	0.25	0.12	0.41	0.405	0.4	1.81	1.07	2.55	25.35	4.98	23.54
Pm010603	0.06	0	0.12	0	0.09	0.03	1.12	0.9	0.84	0.25	0.17	0.27	0.45	0.81	1.21	0.61	1.015	1.42	6.37	7.69	5.05	280.43	45.81	324.73
Pm010619	11.3	11.41	10.4	12.42	12.06	12.6	5.22	5.16	6.03	8.8	9.93	9.74	6.75	4.18	5.55	6.42	7.39	8.36	4.415	3.85	4.98	0.55	0.6	0.82
Pm010624	16.03	17.28	28.05	2.81	4.53	5.25	0.25	0.52	0.41	42.95	42	40.83	53	44.05	51.3	48.22	42.23	36.24	14.775	17.29	12.26	15.79	5.7	10.35
Pm010626	5.51	3.86	4.07	3.66	3.4	2.76	3.03	3.49	2.65	2.07	1.57	1.78	1.39	1.07	0.82	1.99	2.28	2.57	1.925	1.97	1.88	2.11	2.88	2.85
Pm010629	0.12	0.31	0.12	5.85	4.37	5.05	0	0.31	0.12	0	0.07	0.07	0.06	0.33	0.42	0.12	1.415	2.71	8.31	11.75	4.87	0.87	1.22	1.02
Pm010632	10.56	1.15	3.44	2591.17	1861.72	1870.59	8.73	26.05	45.83	1.55	0.56	3.48	5.87	55.68	36.11	17.61	332.92	648.23	1884.6	2258.88	1510.32	19.03	3.39	14.34
Pm010633	1.04	1.18	0.62	4.28	3.87	2.28	1.03	1.74	2.22	0.54	1.54	1.98	1.99	1.36	1.26	1.53	1.975	2.42	4.985	4.93	5.04	8.67	4.14	4.34
Pm010636	36.24	35.17	33.95	9.31	9.39	11.99	19.8	15.29	14.78	34.05	32.5	22.39	24.25	20.24	25.47	14.59	13.21	11.83	19.675	18.67	20.68	129.64	53.93	118.25
Pm010637	8.83	9.85	9.27	2.97	4.38	4.26	11.11	6.94	8.32	5.9	4.28	4.46	4.45	5.15	5.33	1.99	1.955	1.92	7.18	7.43	6.93	40.04	27.22	43.88
Pm010638	14.44	12.78	12.85	5.71	4.5	5.81	12.45	9.49	10.89	10.57	8.52	4.98	6.57	5.74	7.13	4.18	3.65	3.12	8.68	8.89	8.47	48.8	25.93	54.34
Pm010646	3.98	3.4	4.05	4.9	4.04	4.3	59.66	55	50.29	2.35	2.29	2.62	3.62	2.98	2.76	2.1	2.745	3.39	9.89	9.52	10.26	3.53	8.54	4.11
Pm010650	0.65	0.25	0.5	0.32	0.44	0.21	0.81	0.56	0.56	1.48	2.12	1.52	2.43	1.36	2.05	1.02	0.765	0.51	1.345	1.37	1.32	2.37	1.96	2.94
Pm010658	1.68	0.92	1.22	1.32	1.06	1.16	3.97	4.5	4	1.99	1.99	1.96	2.16	1.84	2.57	1.49	1.935	2.38	2.31	2.52	2.1	4.64	7.25	4.57
Pm010659	72.14	70.14	74.57	79.78	110.41	100.26	48.92	61.78	69.37	69.04	63.21	68.53	40.7	34.78	44.48	23.93	25.525	27.12	50.395	43.15	57.64	7.52	6.08	6.28
Pm010663	0.33	0.45	0.54	2.88	0.77	1.67	10.11	7.67	7.78	1.82	1.12	1.35	0.66	1.75	1.99	1.18	2.23	3.28	2.545	2.1	2.99	0	0	0
Pm010665	7.91	7.08	7.89	6.64	6.52	6.18	19.63	16.54	15.19	5.23	5.7	5.85	5.15	4.63	3.97	5.55	6.565	7.58	14.405	14.56	14.25	20.22	20.54	20.7
Pm010672	0	0	0.19	0.35	0	0	7.09	4.52	1.28	0.2	0.21	0.42	0	0	0	0	0	0	1.715	1.57	1.86	136.09	244.28	154.38
Pm010673	0.86	0.78	0.45	0.09	0.15	0.48	1.76	2.59	1.97	0.42	0.52	0.23	0.51	0.47	0.26	0.55	0.585	0.62	2.2	1.9	2.5	30.55	5.83	15.63
Pm010674	11.96	10.83	11.98	32.49	27.76	30.85	10.53	11.1	14.78	11.3	9.54	9.35	10.56	8.73	11.42	11.44	12.975	14.51	29.3	33.62	24.98	5.2	7.28	9
Pm010680	0.35	0.48	0.24	1.01	0.68	0.69	0.92	1.21	0.93	0.51	0.35	0.12	0.19	0.17	0.26	0.18	0.225	0.27	0.61	0.55	0.67	0.36	0.56	0.3
Pm010681	0.22	0.09	0.18	0.51	0.36	0.38	0.41	0.36	0.4	0.27	0.23	0.36	0.29	0.14	0.13	0.13	0.13	0.13	0.31	0.35	0.27	0.12	0.48	0.1
Pm010683	0.72	0.92	0.66	1.86	1.55	1.83	1.97	2.17	2.26	0.63	0.81	0.45	0.29	0.69	0.56	0.39	0.53	0.67	6.17	6	6.34	1.06	1.02	0.58
Pm010684	0.93	0.51	0.82	1.4	1.45	2.15	1.22	1.39	1.13	0.62	0.81	0.4	0.29	0.4	0.58	0.32	0.225	0.13	0.755	0.63	0.88	0.86	1.11	0.64
Pm010685	42.23	44.75	49.55	43.96	33.15	40.9	17.68	16.05	15.91	41.23	34.85	35.52	33.03	29.95	27.5	28.02	30.695	33.37	25.83	24.3	27.36	1.44	0.05	0.39
Pm010687	0	0	0	0	0	0.03	3.29	3.98	3.07	0	0	0	0	0	0	0	0	0	4.57	4.38	4.76	0.07	0.37	0
Pm010692	0.33	0.81	0.13	0.37	0.59	0.87	0.78	0.27	0.83	0.48	0.45	1.17	1.45	2.33	2.64	1.79	2.27	2.75	3.31	4.14	2.48	3.02	6.62	4.74
Pm010698	6.26	6.74	7.1	8.01	7.71	6.5	19.58	20.26	20.64	7.16	7.43	5.11	8.53	9.1	8.14	5.91	6.03	6.15	21.755	22.4	21.11	18.21	29.38	22.45
Pm010712	0	0	0	0	0	0	0.21	0.23	0.21	0	0	0.02	0	0	0.02	0	0.09	0.18	0.82	1.01	0.63	0.1	0	0.08
Pm010733	18.59	20.49	19.84	7.91	7.16	8.39	17.78	10.47	9.92	3.47	4.3	4.83	4.78	3.54	4.27	5.85	7.51	9.17	13.185	11.57	14.8	86.07	66.11	76.86
Pm010736	9.66	10.24	8.22	7.37	6.56	7.87	10.72	9.44	9	6.6	5.96	7.56	6.12	8.52	9.81	8.3	9.285	10.27	9.655	11.57	7.74	17.61	24.39	22
Pm010746	3.04	2.69	3.24	5.03	2.77	3.26	2.68	2.18	2.72	1.83	1.73	1.76	1.72	2.18	1.78	2.09	2.495	2.9	1.85	1.86	1.84	0.48	0.7	0.88
Pm010748	8.75	7.59	6.75	7.56	8.62	8.28	3.38	3.09	2.77	11.18	12.02	11.93	10.91	12.31	11.24	11.77	11.925	12.08	5.585	6.23	4.94	8.42	9.12	7.95
Pm010781	3.04	3.32	2.59	1.64	1.61	1.77	1.97	2.05	2.01	3.92	3.25	3.05	4.32	2.92	2.12	2.9	2.395	1.89	2.09	2.09	2.09	0.71	0.95	0.87
Pm010795	19.4	22.59	21.97	10.07	11.22	13.23	2.69	3.09	2.93	16.75	15.52	17.87	21.45	20.2	18.44	11.27	11.4	11.53	5.735	7.08	4.39	0	0	0.07
Pm010798	5.94	6.62	5.87	1.68	1.87	2.04	7.45	3.6	3.02	10.68	8.32	7.04	9.02	4.2	8.44	2.9	2.905	2.91	9.655	12.41	6.9	80.12	98.85	98.2
Pm010806	2.36	2.91	2.92	66.53	29	40.73	259.01	313.43	277.83	1	0.99	0.94	1.06	0.7	0.6	1.03	14.015	27	426.115	396.12	456.11	13.57	1.87	7.55
Pm010809	0.31	0.32	0.42	0.12	0.17	0.24	0.2	0.44	0.46	1.15	0.96	0.68	1.18	0.6	0.71	0.63	0.555	0.48	0.47	0.49	0.45	1.09	0.37	1.4
Pm010810	8.79	11.79	11.81	14.02	15.55	13.58	5.33	6.42	6.5	5.54	4.73	3.75	5.5	3.52	4.39	5.04	5.355	5.67	9.99	9.94	10.04	2.14	0.46	1.39
Pm010815	1.29	1.14	1.06	1.34	1.74	0.81	0	0.04	0.04	0.46	1	1.11	0.81	0.97	0.89	1.22	1.325	1.43	0.34	0.37	0.31	0	0.17	0
Pm010817	3.28	2.69	2.8	3.83	2.22	2.18	0.36	0.12	0.39	0.92	1.59	1.61	0.93	1.38	2.12	2.09	2.23	2.37	0.795	1.2	0.39	0	0.04	0
Pm010821	42.04	40.87	37.85	43.1	58.29	51.13	24.49	18.96	27.38	48.63	57.12	56.93	19.53	19.66	30.37	38.24	34.88	31.52	40.005	34.38	45.63	22.52	21.96	15.18
Pm010822	8.23	8.73	7.07	7.22	8.45	8.07	4.69	3.74	5.29	6.92	7.89	7.42	5.4	5.44	5.31	9.02	8.145	7.27	2.84	2.95	2.73	0.33	0.55	0.64
Pm010847	1.13	1.45	0.69	0.57	0.19	0.31	0.14	0.24	0.27	3.65	3.57	3.57	3.67	2.32	2.93	1.51	1.765	2.02	0.685	0.94	0.43	0.11	0.11	0
Pm010851	3.48	2.2	2.12	21.66	22.47	21.08	15.9	18.98	18.84	4.48	5.23	3.91	5.03	5.1	5.77	6.68	8.16	9.64	19.405	19.69	19.12	2.4	3.05	2.62
Pm010860	0.45	1.02	1.38	0.31	0.29	0.31	0.24	0.3	0.28	0.98	1.45	1.75	2.64	2.46	2.03	0.68	0.545	0.41	1.115	0.89	1.34	0.93	1.45	0.96
Pm010861	30.56	27.94	28.19	29.87	32.92	30.69	10.4	12.2	11.85	28.02	31.87	28.63	19.04	13.14	16.33	44.95	41.695	38.44	12.025	12.96	11.09	6.3	13	10.22
Pm010862	6.56	8.39	6.21	11.05	11.86	12.7	24.76	26.02	24.61	9.53	7.3	9.9	12.01	20.1	15.13	10.8	12.935	15.07	35.845	31.26	40.43	80.9	54.14	44.27
Pm010870	1.17	1.19	1.29	0.19	0.28	0.41	0.34	0.5	0.45	0.6	0.84	0.44	1.21	0.51	0.8	0.42	0.41	0.4	0.21	0.21	0.21	1.26	0.81	0.79
Pm010877	2.36	2.17	2.17	0.81	1.08	1.16	2.45	1.74	1.68	1.33	1.18	1.24	0.78	0.63	0.68	1.24	1.375	1.51	3.15	3.35	2.95	2.89	6.05	2.07
Pm010901	3.06	4.78	4.46	2.29	3.14	3.16	17.84	15.07	15.59	5.29	7.11	6.25	2.75	2.9	2.25	4.03	3.21	2.39	10.77	10.89	10.65	142.45	207.72	150.74
Pm010908	1.1	1.16	0.97	3.16	2.73	4.26	5.2	5.03	3.28	1.98	1.21	0.52	2.5	2.51	0.64	0.56	0.505	0.45	1.34	1.32	1.36	26.11	29.17	23.29
Pm010917	3.39	2.46	1.08	0.37	0.2	0.47	0.1	0.1	0.29	5.47	4.07	4.57	1.8	0.93	1.71	1.07	0.755	0.44	1.99	2.32	1.66	4.6	25.14	3.42
Pm010922	1.71	1.69	1.81	1.17	1.35	1.68	10.04	10.4	8.96	1.58	1.66	1.43	1.59	2.14	1.84	1.76	1.84	1.92	6.51	6.49	6.53	0.72	0.42	1.8
Pm010927	2.51	3.55	3.13	0.75	0.43	0.68	0.05	0.15	0.14	5.54	4.4	4.45	4.7	4.33	3.01	3.23	3.345	3.46	0.895	0.43	1.36	0.91	0.54	1.33
Pm010930	0.03	0.04	0.07	0.74	0.69	0.55	3.52	3.89	4.81	0.96	0.74	0.96	0.89	1.41	0.83	0.77	0.875	0.98	2.65	2.22	3.08	1.58	2.53	0.84
Pm010933	0.55	0.93	0.7	2.22	2.88	4.08	20.7	15.62	12.62	0.89	0.4	0.28	0.35	0.57	0.1	0.34	0.31	0.28	23.605	21.72	25.49	48.92	46.66	55.43
Pm010934	1.16	0.87	1.17	3.8	3.11	3.27	5.54	4.47	5.91	1.43	1.74	1.64	1.73	1.52	1.36	1.56	2.045	2.53	1.435	1.59	1.28	2.78	2.74	3.07
Pm010950	2.5	2.03	2.22	0.52	0.5	0.67	1.54	0.88	0.51	2.13	2.95	1.89	1.87	0.61	1.4	1	0.94	0.88	0.95	1.06	0.84	3.21	3.82	3.77
Pm010952	0.46	0.52	0.57	1.66	1.63	1.69	3.21	1.93	1.61	0.4	0.53	0.43	0.5	0.4	0.51	0.45	0.655	0.86	0.77	0.93	0.61	1.61	1.01	1.61
Pm010962	3.06	2.78	2.76	1.26	0.9	1.11	1.07	0.47	0.79	1.21	1.64	1.31	1.18	0.84	1.64	0.97	0.935	0.9	1.285	1.27	1.3	2.94	1.74	4.64
Pm010996	47.05	41.98	45.81	34.93	38.34	33.08	34.71	38.57	37.56	24.03	31.07	24.44	22.59	15.33	16.21	34.9	30.155	25.41	16.025	15.84	16.21	2.3	3.47	5.68
Pm010998	0.11	0	0.04	0.43	0.32	0.61	3.38	4.12	3.38	3.35	4.84	3.38	8.5	4.02	4.59	4.41	3.285	2.16	1.245	0.98	1.51	0.16	0	0.22
Pm011000	9.75	7.83	8.16	4.95	3.48	3.93	18.65	13.1	12.67	6.68	6.01	10.73	10.46	10.05	7.5	9.04	6.99	4.94	11.105	7.7	14.51	1.67	1.32	3.04
Pm011001	109.32	108.36	119.29	99.95	98.5	95.16	181.94	188.54	188.45	53	58.73	43.19	38.33	25.09	25.73	104.11	90.79	77.47	50.905	48.68	53.13	5.65	3.43	15.8
Pm011003	274.81	280.86	329.59	266.93	242.65	243.81	514.18	528.72	441.33	230.67	246.85	212.75	197.33	112.75	106.71	362.99	345.24	327.49	184.935	179.75	190.12	25.65	15.31	41.82
Pm011004	301.15	323.58	398.34	243.56	281.72	291.14	508.69	427.77	521.33	243.7	300.49	197.58	166.73	153.75	139.63	405.69	302.72	199.75	277.875	249.45	306.3	26.04	19.61	68.98
Pm011005	178.14	174.41	205.74	101.79	101.52	103.25	174.87	178.77	163.77	112.77	125.43	100.46	69.81	34.79	36	163.34	137.105	110.87	52.515	48.02	57.01	8.24	14.85	29.62
Pm011009	52.24	53.91	60.79	42.66	37.83	38.22	59.79	62.67	52.43	30.74	29.64	24.12	15.43	10.74	8.6	39.42	32.93	26.44	12.05	12.07	12.03	2.96	4.56	6.74
Pm011010	105.47	108.47	132.07	79.53	68.2	73.32	134.1	139.75	114.74	67.62	66.42	60.36	46.31	28.47	28.64	86.4	76.535	66.67	43.175	42.69	43.66	4.75	7.41	11.97
Pm011011	76.36	73.83	86.22	139.42	125.91	132.61	87.04	102.45	81.35	77.54	73.28	67.02	49.43	33.95	34.4	113.36	102.8	92.24	40.845	38	43.69	5.72	6.55	11.23
Pm011015	8.87	8.39	9.2	13.14	13.7	11.89	37.79	36.51	35.02	6.19	6.78	7.3	5.31	7.89	8.19	6.84	7.805	8.77	19.045	19.78	18.31	13.79	6.29	11.81
Pm011018	2.73	2.08	1.41	8.89	8.7	8.59	13.04	10.9	13.25	2.46	2.97	2.13	2.98	3.78	6.95	3.83	3.755	3.68	14.305	14.32	14.29	4.14	5.13	6.85
Pm011028	2.84	3.02	2.13	2.38	1.99	2.63	2.3	1.84	2.3	1.79	1.71	1.5	3.25	2.02	1.83	3.75	3.235	2.72	1.535	1.47	1.6	0.78	1.52	1.53
Pm011048	5.41	5.08	5.13	3.25	3.46	3.24	7.18	7.33	7.19	5.48	6.84	5.65	6.39	6.21	7.28	8.97	8.915	8.86	6.74	7.15	6.33	28.4	16.63	26.68
Pm011049	16.98	16.91	19.19	25.27	23.54	25.34	12.11	13.43	12.42	15.97	12.91	13.88	6.43	5.47	6.61	7.41	9.565	11.72	7.625	7.42	7.83	1.24	1.08	0.87
Pm011050	1.9	2.12	1.64	1.52	1.55	2.22	3.68	3.34	4	5.42	5.48	5.14	5.88	4.18	5.63	4.29	4.82	5.35	3.985	4.61	3.36	0.04	0	0.53
Pm011057	1.71	1.85	1.95	0.61	0.31	0.83	4.03	3.84	3.78	3.45	3.48	1.86	3.61	5.86	4.46	5.39	5.63	5.87	6.195	5.39	7	29.78	5.33	16.13
Pm011118	2.73	2.64	3.07	3.69	3.24	3.52	59.43	55.59	51.93	3.35	3.19	2.72	2.57	2.28	2.79	3.69	3.68	3.67	53.795	50.85	56.74	19.7	15.03	20.39
Pm011119	10.04	11.23	13.04	12.29	10.89	12.57	29.26	30.77	23.86	12.22	13.84	14.85	12.31	12.29	12.3	17.11	16.35	15.59	29.635	28.12	31.15	100.17	78.59	76.88
Pm011131	1.81	1.67	1.56	0.04	0	0.21	0.4	0.24	0.22	0.8	0.26	0.15	0.27	0.25	0.36	0.26	0.23	0.2	0.27	0.3	0.24	3.56	3.39	3.33
Pm011133	19.86	21.47	20.46	37.83	30.9	28.77	22.18	24.27	27.68	20.45	19.82	24.93	14.11	10.35	17.32	7.21	9.575	11.94	19.205	17.58	20.83	4.63	4.84	4.53
Pm011136	9.58	8.56	9.18	12.01	11.7	12.45	6.44	7.19	5.22	3.93	4.87	4.8	3.95	4.56	3.13	3.01	2.88	2.75	4.27	3.86	4.68	7.16	12.55	5.74
Pm011137	0.07	0	0.06	0.45	0.24	0.41	0.55	0.37	0.43	0.08	0.06	0.17	0.43	0.3	0.17	0.13	0.335	0.54	3.28	3.01	3.55	4.69	4.37	7.1
Pm011150	3.28	3.56	3.24	7.62	5.42	8.01	8.94	9.61	9.2	2.85	3.42	2.97	4.18	2.65	4.02	5.97	5.095	4.22	5.35	4.13	6.57	2.19	11.28	7.07
Pm011160	43.77	51.88	48.48	151.73	125.87	121.56	74.57	79.54	69.61	43.15	39.26	47.58	39.7	40.03	39.52	49.1	55.345	61.59	22.295	22.96	21.63	56.18	68.56	82.97
Pm011162	12.43	13.62	10.83	9.33	12.76	10.65	15.9	14.78	16.07	8.6	9.7	7.82	6.37	6.51	6.27	9.47	7.385	5.3	13.115	10.83	15.4	24.55	26.74	19.44
Pm011163	50.69	38.24	42.15	6.69	5.16	9.73	17.2	17.57	16.16	12.49	8.99	6.23	9.88	7.45	3.92	6.05	5.07	4.09	22.125	25.87	18.38	448.74	480.86	538.55
Pm011164	4.3	4.72	5.97	2.19	2.04	2.62	5.02	6.2	4.3	4.27	3.86	5.13	13.23	3.97	3.69	10.69	8.01	5.33	9.265	10.1	8.43	28.71	10.42	18.76
Pm011172	31.25	25.22	26.61	10.89	15.36	15.65	30.52	23.51	23.38	40.76	52.3	25.41	45.86	42.02	52.38	23.38	21.42	19.46	33.025	32.35	33.7	123.85	167.87	144.81
Pm011179	123.28	126.51	125.94	128.08	117.55	112.02	128.41	126.75	115.57	106.87	106.21	109.9	82.71	58.5	68.54	83.05	87.87	92.69	62.605	63.85	61.36	5.65	8.63	8.31
Pm011185	26.69	25.29	24.1	80.22	80.51	80.97	72.59	65.12	98.82	20.09	23.86	19.88	25.5	31.08	33.44	29.34	28.15	26.96	63.275	67.42	59.13	13.56	20.15	19.14
Pm011190	16.41	16.02	14.78	15.08	14.59	14.37	8.83	10.68	10.16	18.27	17.14	16.16	18.12	17.18	16.22	16.12	19.525	22.93	15.24	17.53	12.95	5.16	5.21	4.59
Pm011191	2.38	1.12	2.57	14.39	13.92	12.17	20.58	22.14	16.61	0.22	1.48	0.48	0.65	1.42	0.22	0.21	0.945	1.68	8.53	9.19	7.87	6.1	5.67	6.38
Pm011192	33.23	25.58	26.85	24	23.92	25.6	24.45	23.03	26.52	14.96	16.47	16.47	5.64	6.61	11.32	7.33	8.545	9.76	32.25	32.67	31.83	468.72	1126.95	532.26
Pm011193	24.65	19.43	25.75	8.2	6.09	10.7	52.27	48.44	44.06	32.47	37.34	34.37	38.22	38.26	44.14	20.93	23.32	25.71	53.375	56.51	50.24	245.57	365.97	232.59
Pm011195	14.55	14.21	15.76	2.29	4.02	3.04	6.1	4.18	3.96	4.16	5.65	3.41	2.46	2.57	2.7	2.9	2.52	2.14	2.22	2.47	1.97	3.76	3.04	5.37
Pm011197	9.98	5.93	5.83	1.84	1.9	2.22	2.02	1.98	3.47	5.14	6.45	6.69	2.85	3.68	4.63	2.99	3.15	3.31	7.84	5.64	10.04	43.72	89.16	34.61
Pm011200	2	1.53	1.69	0.21	0.15	0.49	2.5	3.25	2.16	3.23	5.56	4.07	2.24	3.47	3.52	1.23	2.465	3.7	6.05	5.25	6.85	19.88	28.1	17.12
Pm011203	43.67	33.53	22.72	2.44	2.69	6.97	3.37	2.27	2.6	25.58	23.15	27.11	14.28	20.36	20.49	10.77	11.57	12.37	23.2	22.02	24.38	111.96	112.19	76.83
Pm011204	1.23	1.75	0.65	0.09	0.38	0.63	0.37	0.39	0.46	2.25	2.03	2.32	0.28	1.06	0.86	0.37	0.55	0.73	1.1	1.49	0.71	3.29	10.94	4.28
Pm011209	5.05	5.14	4.35	6.94	5.81	6.4	3.89	5.28	5.09	3.24	3.75	4.06	3.33	2.66	2.84	2.96	3.145	3.33	3.06	3.28	2.84	0.68	1.15	0.68
Pm011216	6.86	5.83	4.46	0.52	0.56	0.84	3.89	2.83	2.04	4.63	4.14	4.91	1.42	1.59	1.64	0.73	1	1.27	2.025	2.68	1.37	26.22	26.33	23.95
Pm011225	11.62	10.83	10.97	15.63	13.25	12.79	6.5	7.16	6.23	11.53	10.65	12.86	8.32	5.38	6.24	7.36	8.315	9.27	5.605	6.07	5.14	1.11	1.07	1.27
Pm011234	2.3	2.42	2.46	2.84	3.33	3.73	10.17	9.8	8.85	2.68	3.09	5.21	10.87	11.12	11.43	4.77	6.72	8.67	14.52	16.17	12.87	28.83	15.3	20.47
Pm011248	0.86	1.33	0.81	1.09	0.9	1.15	67.05	68.51	55.99	0.77	0.66	0.39	0.55	0.73	0.28	0.69	1.295	1.9	42.075	38.8	45.35	3.12	1.95	1.82
Pm011253	0	0.1	0.1	0.09	0.1	0.23	2.55	2.58	2.31	0	0.06	0	0	0	0	0	0	0	2.88	3.15	2.61	2.24	1.82	2.62
Pm011264	12.75	13.32	12.69	12.98	15.39	12.23	5.43	7.48	6.05	8.51	8.2	8.6	4.38	2.5	3.83	11.54	10.855	10.17	5.685	4.95	6.42	0.79	1.28	0.92
Pm011265	12.54	6.65	7.06	0.28	0.38	0.8	11.96	8.48	8.33	2.44	2.33	1.19	2.67	3.27	23.76	4.6	4.78	4.96	16.42	22.37	10.47	1548.09	207.88	1402.99
Pm011273	18.21	22.14	18.7	46.5	41.24	45.1	55.01	49.58	58.72	24.81	26.53	21.28	25.33	24.41	28.53	27.31	27.17	27.03	22.675	22.24	23.11	71.28	69.71	78.69
Pm011276	0.88	1.05	0.87	0.92	0.95	0.94	1.32	1.24	1.09	1.09	1.23	1.26	1.34	1.9	2.48	0.69	0.89	1.09	0.8	0.99	0.61	0.75	1.76	0.56
Pm011296	37.6	39.46	47.37	17.72	17.12	17.07	55.96	50.01	49.93	38.09	37.73	35.88	56.21	55.89	48.37	26.91	26.85	26.79	121.26	113.33	129.19	118.45	246.77	118.94
Pm011299	12.84	15.53	13.97	13.5	14.13	15.01	7.49	7.22	8.96	13.25	14.95	13.84	9.15	7.86	8.77	19.74	18.32	16.9	6.435	6.67	6.2	5.13	7.37	5.99
Pm011309	10.91	11.4	10.65	8.37	9.48	9.75	16.26	15.19	16.08	9.24	9.06	6.51	13.06	12.41	10.77	8.22	8.2	8.18	19.505	19.83	19.18	22.84	21.63	21.8
Pm011324	7.28	8.41	8.41	15.07	15.43	16.84	18.38	16.36	16.87	10.55	10.06	10.18	9.17	13.41	13.96	13.86	17.79	21.72	77.3	73.88	80.72	157.43	116.57	148.4
Pm011332	9.47	9.16	11.04	11.9	11.79	12.11	8.31	9.11	8.45	4.93	4.48	4.87	4.27	3.6	3.01	6.54	7.16	7.78	5.65	5.4	5.9	0.87	2.93	1.56
Pm011334	15.3	15.71	18.75	13.59	13.37	12.3	13.28	15.46	10.75	7.08	7.49	7.42	7.03	5.79	4.59	10.5	12.015	13.53	7.96	7.46	8.46	1.05	2.93	1.11
Pm011335	0.28	0.21	0.14	0.39	0.21	0.59	2.18	1.79	0.83	0.25	0.16	0.46	0.03	0.06	0.24	0.2	0.235	0.27	0.61	0.49	0.73	2.21	4.85	3.72
Pm011337	1.42	0.91	0.98	6.35	5.28	5.38	37.29	32.89	28.7	1.62	1.37	1.43	2.14	2.06	1.26	1.81	2.245	2.68	9.33	9.19	9.47	1.36	2.83	2.01
Pm011338	0.82	0.59	0.47	0.81	0.72	0.41	3.33	3.65	2.47	0.35	0.27	0.32	0.24	0.09	0.05	0	0.185	0.37	2.19	1.8	2.58	0.54	0.05	0.35
Pm011351	23.52	24.07	24.04	22.8	18.78	22.43	49.74	54.55	44.14	31.95	30.79	32.51	45.55	49.46	41.85	34.61	45.395	56.18	73.235	75.04	71.43	146.09	148.81	114.47
Pm011353	3.07	3.05	3.61	27.03	22.03	23.05	33.17	38.44	33.68	0.67	0.31	0.9	0.81	1.36	1.09	0.89	1.755	2.62	10.745	11.23	10.26	13.14	14.87	11.29
Pm011368	8.45	11.01	7.92	27.22	23.31	20.64	40.16	38.33	35.04	13.73	10.93	13.18	14.27	11.51	10.83	12.94	18.555	24.17	28.775	29.11	28.44	5.72	5.78	7.03
Pm011369	45.14	40.02	44.31	169.84	145.2	131.46	233.08	234.06	211.04	58.87	62.35	67.12	88.42	76.13	71.57	114.67	149.575	184.48	132.08	139.33	124.83	14.07	25.07	20.75
Pm011375	0.19	0.67	0.71	0.18	0.2	0.31	49.97	47.73	44.91	0.67	0.81	0.58	0.72	0.55	0.2	0.57	0.645	0.72	14.305	11.07	17.54	0.58	0	0.96
Pm011377	410.24	530.16	489.82	388.06	443.11	489.47	386.15	376.83	503.44	371.7	381.31	380.29	337	441.02	456.04	262.94	249.065	235.19	408.82	366.9	450.74	114.08	123.38	132.8
Pm011381	52.82	54.67	51.01	77.19	81.65	83.61	23.07	28.21	37.32	93.23	98.73	90.15	185.03	175.25	205.89	79.38	73.12	66.86	53.025	49.32	56.73	1.77	1.23	0.6
Pm011391	194.5	162.39	179.99	87.24	65.84	79.17	85.41	100.02	73.6	136.19	117.37	164.5	204.77	100.99	102.51	128.39	120.69	112.99	93.33	108.92	77.74	265.84	157.99	186.59
Pm011416	0.5	0.24	0.42	1.41	1.12	1.1	4.42	6.15	3.25	0.04	0.18	0.22	0.23	0.07	0.19	0.41	0.25	0.09	1.61	1.41	1.81	0.48	0.31	0.47
Pm011421	1.35	1.89	1.61	0.87	0.58	0.99	6.69	7.32	5.36	1.05	1.25	1.04	2.11	2.79	1.94	1.94	3.035	4.13	5.415	5.4	5.43	74.65	31.34	68.97
Pm011426	2.34	3.42	2.91	3.07	2.82	2.55	2.25	1.98	1.69	0	0	0.1	0.04	0.06	0.07	0.04	0.055	0.07	0.01	0.02	0	1.25	0.41	0.55
Pm011433	0.11	0.12	0.16	2.23	1.83	1.75	4.07	3.86	3.23	0.65	0.43	0.4	0.86	2.27	2.61	1.58	2.58	3.58	4.57	3.16	5.98	55.45	6.41	26.87
Pm011445	0.59	0.56	0.63	0.29	0.35	0.33	0.22	0.16	0.59	1.52	1.66	1.47	0.92	0.86	0.86	1.37	1.195	1.02	0.305	0.31	0.3	1.55	1.56	2.04
Pm011451	0.19	0.37	0.16	1.06	0.62	0.99	0.68	0.77	0.48	0.12	0.27	0.24	0.36	0.51	0.48	0.07	0.14	0.21	0.48	0.51	0.45	1.01	0.62	1.11
Pm011453	0.58	0.68	0.7	0.25	0.29	0.15	0	0.06	0	1.34	1.56	1	1.75	1.19	1.65	1.63	1.4	1.17	0.4	0.62	0.18	0.98	0.27	0.39
Pm011455	16.47	13.77	10.98	4.48	3.48	6.44	3.43	3.36	4.22	90.4	90.84	95.52	115.23	130.1	130.69	54.08	51.545	49.01	40.92	42.08	39.76	56.86	64.4	55.41
Pm011462	12.11	11.92	12.84	11.36	10.88	10.82	6.33	6.3	5.38	11.28	11.07	8.58	7.8	6.61	6.13	14.87	13.69	12.51	5.56	5.67	5.45	1.91	1.61	2.17
Pm011478	5.01	3.5	3.98	0.38	0.07	0.35	6.3	4.77	4.55	1.44	0.91	1.06	0.92	1.57	0.74	1.29	1.94	2.59	5.955	7.7	4.21	45.78	34.05	115.17
Pm011482	48.21	38.29	30.65	36.77	34.71	36.57	95.56	81.1	79.52	15.17	15.35	17.32	14.66	24.15	15.35	12.13	15.47	18.81	47.945	52.44	43.45	59.46	55.45	95.1
Pm011483	55.73	51.69	45.66	56.87	56.29	56.59	114.77	89.51	101.23	23.5	24.08	25.94	24.01	36.38	23.46	15.97	22.99	30.01	75.32	74.26	76.38	79.3	80.22	107.18
Pm011497	4.19	5.45	5.49	6.42	5.73	7.83	17.52	20.55	17.03	12.61	9.58	11.73	19.15	16.51	21.04	6.5	8.875	11.25	10.175	10.28	10.07	27.72	31.93	23.92
Pm011500	0.12	0.29	0.28	0.09	0.12	0.13	2	2.4	1.16	0.1	0.19	0.05	0.09	0	0	0	0.025	0.05	0.02	0.02	0.02	0.61	1.04	0.23
Pm011509	1.03	0.96	1.04	0.53	0.39	0.48	1.2	1.33	1.15	0.69	0.41	0.79	1.7	0.77	1.38	1.34	1.365	1.39	0.675	0.66	0.69	2.52	4.44	2.21
Pm011514	0.22	0.11	0.22	0	0.11	0.21	56.9	44.4	71.03	0.23	0	0.25	0.11	0	0	0	0	0	26.075	22.44	29.71	1.24	0.25	0.54
Pm011517	3.58	2.61	4.67	3.45	4.28	2.2	18.03	16.6	10.86	1.79	1.57	2.32	3.13	1.94	2.44	1.69	2.315	2.94	15.025	14.68	15.37	2.21	2.36	2.55
Pm011521	0.06	0.03	0	0.17	0.18	0.12	9.37	6.71	6.57	0.03	0.03	0	0.03	0.09	0	0.06	0.03	0	3.22	3.75	2.69	0.41	0.24	0.83
Pm011526	6.18	7.74	6.75	6.86	5.79	6.56	1.51	2.37	2.33	5.66	5.1	6.39	3.73	2.48	3.18	7.44	7.31	7.18	1.825	2	1.65	0.14	0.6	0.15
Pm011537	8.23	8.39	8.93	10.17	11.2	9.14	4.12	4.58	5.35	6.95	7.46	6.51	4.49	3.39	5.05	6.8	6.225	5.65	5.32	5.3	5.34	0.54	0.7	0.54
Pm011548	558.96	585.24	647.43	1464.14	1544.38	1729.38	2077.64	1720.55	2595.33	472.46	613.51	450.4	546.04	1122.17	899.69	1035.96	977.77	919.58	2796.7	2440.76	3152.64	3709.56	3905.6	3435.56
Pm011553	6.13	5.02	3.57	2.13	2.05	2.02	1.63	2.21	3.28	4.32	5.18	3.17	6	7.64	9.67	4.22	3.2	2.18	5.975	4.51	7.44	1.86	3.4	2.03
Pm011556	0.75	1.06	1.47	1.22	1.03	0.89	7.84	5.35	4.98	1.55	0.95	0.52	0.09	0.7	0.47	2.09	2.44	2.79	5.065	4.34	5.79	3.36	1.59	2.86
Pm011563	3.1	2.34	2.61	0.85	1.83	1.3	0.36	1.24	0.44	5.2	3.93	3.47	3.2	3.32	1.75	8.01	10.055	12.1	1.1	0.68	1.52	5.64	5.59	4.69
Pm011565	20.14	22.06	18.62	12.53	9.61	11.46	11.8	11.76	9.35	21.19	20.47	23.46	17.22	10.6	11.67	13.54	12.165	10.79	13.09	13.87	12.31	175.58	137.16	135.41
Pm011572	11.21	14.13	11.38	13.08	10.91	14.82	4.1	5.84	5.65	12.72	12.23	11.32	10.44	7.92	10.83	9.03	8.96	8.89	11.98	11.99	11.97	0.63	1.03	1.34
Pm011576	3.21	2.54	3.78	1.9	3.03	2.52	6502.15	6217.62	4938.85	1.6	1.26	0.14	0.68	0.23	0.56	1.08	24.945	48.81	6632.76	5333.62	7931.9	411.81	6.45	116.76
Pm011583	165.86	182.15	185.43	170.22	188.15	177.61	173	163.66	181.98	343.32	371.22	360.54	287.9	253.54	299.35	279.54	266.17	252.8	137.16	134.66	139.66	22.41	34.94	34.76
Pm011586	124.38	129.64	130.05	75.55	80.46	73.95	73.79	72.31	61.65	112.98	107.64	125.86	106.93	146.29	106.92	87.35	92.3	97.25	51.09	58.15	44.03	23.45	23.87	34.39
Pm011588	592.92	565.93	513.35	317.7	329.77	345.54	483.46	470.48	439.48	735.16	750.21	866.22	788.26	993.13	863.52	517.35	663.12	808.89	907.935	973.32	842.55	1422.52	1584.6	1673.19
Pm011589	52.86	58.71	56.39	61.05	63.28	60.94	24.33	28.19	29.8	55.27	52.71	51.7	44.99	49.65	47.1	69.91	66.98	64.05	28.455	27.39	29.52	21.7	20.82	26.12
Pm011599	0.21	0.17	0.33	0.97	0.5	0.67	1.92	2.63	2.41	1.97	1.78	1.94	1.62	1.2	1.17	1.78	2.24	2.7	5.16	4.85	5.47	3.07	9.3	6.74
Pm011602	0	0.05	0.08	0.51	0.44	0.51	75.35	73.22	70.38	0.05	0	0	0	0	0.05	0	0.33	0.66	88.11	78.48	97.74	3.94	0.99	1.67
Pm011603	196.49	163.81	155.26	91.91	83.3	97.53	98.63	81.18	71.23	216.37	227.79	278.62	140.88	109.41	102.94	110.77	104.365	97.96	292.6	286.11	299.09	745.06	411.71	541
Pm011604	0.56	0.89	0.72	1.01	1.38	1.44	68.15	71.65	54.71	0.85	1.08	0.92	1.3	1.85	1.22	1.26	1.8	2.34	78.89	73.91	83.87	12.03	17.79	13.54
Pm011607	81.27	80.75	69.99	82.54	82.54	81.08	92.67	87.38	99.49	72.24	79.46	75.5	132.22	140.95	137.86	59.63	60.16	60.69	80.26	85.66	74.86	66.72	93.23	73.62
Pm011610	61.95	47.27	60.99	34.06	29.62	32.7	60.13	56.91	51.79	44.69	46.96	46.53	58.02	49.97	49.89	50.44	50.64	50.84	46.8	49.58	44.02	89.74	93.19	84.56
Pm011611	95.31	76.18	79.19	51.16	47.62	52.89	102.58	94.14	70.55	73.11	64.59	75.45	99.04	79.29	77.1	72.96	77.695	82.43	69.565	77.62	61.51	134.98	117.62	123.97
Pm011613	22.77	21.53	26.17	25.65	22.16	26.76	22.99	18.18	23.23	13.25	13.72	16.12	15.17	16.95	17.81	13.85	11.685	9.52	21.925	22.22	21.63	9.68	13.21	8.27
Pm011615	0.93	0.53	0.69	0.22	0.28	0.27	0.28	0.49	0.45	0.19	0.21	0.63	0.8	0.48	0.24	0.27	0.29	0.31	1.985	1.67	2.3	47.98	1.81	26.84
Pm011627	0.49	0.39	0.46	0.92	1.07	1.22	1.27	1.08	1.64	0.4	0.31	0.43	0.38	0.31	0.28	0.13	0.14	0.15	0.99	0.93	1.05	0.68	1.12	0.84
Pm011633	38.1	35.34	37.01	34.71	33.78	33.12	25.12	23.64	20.98	28.92	25.58	30.14	25.59	21.54	22.77	26.4	28.16	29.92	22.585	24.1	21.07	191.05	63.37	114.03
Pm011643	71.07	70.96	76.96	278.62	289.07	285.34	154.13	146.03	201.75	111.33	116.04	98.54	94.89	96.02	111.3	122.12	106.26	90.4	24.705	23.75	25.66	11.56	45.64	35.49
Pm011646	1.7	1.65	1.46	0.06	0.13	0.3	0.03	0	0.03	0.46	0.61	0.14	0.51	0.12	0.19	0.4	0.355	0.31	1.08	0.97	1.19	7.43	1.11	5.59
Pm011649	19.93	18.91	19.3	35.57	35.4	33.88	32.59	33.83	37.2	16.63	18.31	15.59	13.12	12.18	14.36	17.95	17.8	17.65	32.42	32.96	31.88	10.29	16.29	12.68
Pm011650	0.21	0.11	0.05	1.94	1.28	1.26	0.47	0.55	1.18	0.44	1.09	0.59	5.01	3.82	3.59	1.71	1.295	0.88	2.37	3.13	1.61	0.48	0.97	0.59
Pm011652	7.25	9.65	8.68	10.86	12.6	11.11	9.51	8.3	8.35	10.39	9.44	9.83	13.91	9.43	11.71	13.76	12.035	10.31	21.695	22.11	21.28	79.49	68.56	60.76
Pm011654	14.38	11.89	11.88	13.01	15.86	23.79	0.93	1.23	1.83	22.49	34.27	45.91	0	0.66	3.81	3.69	3.15	2.61	9.645	4.12	15.17	48.57	57.91	4.92
Pm011655	273.79	257.81	188.64	134.14	199.9	205.19	34.2	35.86	37.17	233.5	260.52	329.12	28.27	22.49	65.59	69.27	75.955	82.64	193.79	114.81	272.77	184.88	406.33	74.76
Pm011657	0.14	0.14	0.23	1.67	1.15	0.83	8.79	10.94	8.8	0.81	1.04	0.92	0.41	2.14	1.34	2.73	5.805	8.88	27.535	27.96	27.11	177.99	28.91	143.45
Pm011662	7.28	7.91	8.47	8.94	9.01	12.29	6.41	8.9	8.36	15.19	12.42	12.54	17	18.5	16.98	22.51	26.385	30.26	13.54	15.15	11.93	0.9	0.46	0.71
Pm011665	6.8	10.3	14.32	4.56	3.86	7.81	1.52	2.01	2.12	10.77	9.61	6.6	5.28	7.44	2.72	5.01	4.14	3.27	2.21	1.6	2.82	6.21	6.71	6.14
Pm011669	3.73	3.76	3.65	2.01	1.63	2.14	3.87	3.4	3.03	3.09	3.83	3.18	3.55	3.51	2.63	3.34	3.32	3.3	3.665	3.65	3.68	13.54	12.28	11.46
Pm011671	108.08	80.86	102.94	31.37	28.83	43.11	13.35	14.21	22.3	29.09	28.06	14.2	36.1	21.37	26.15	34.85	21.865	8.88	51.53	64.33	38.73	241.83	178.81	211.82
Pm011675	0.16	0.16	0.16	0	0	0	1.85	0.83	1.43	0.08	0.05	0.04	0.08	0.11	0	0.04	0.085	0.13	0.53	0.46	0.6	4.26	4.81	2.2
Pm011691	76.34	78.72	81.75	97.51	93.75	103.46	130.16	126.94	120.76	82.92	78.47	70.77	60.85	58.58	61.67	69.26	70.095	70.93	83.39	82.04	84.74	209.11	128.77	184.43
Pm011702	5.13	4.23	5.09	5.3	4.78	4.02	8.02	7.12	5.64	4.26	4.28	5.58	7.6	8.77	6.66	7.22	7.575	7.93	7.435	8.57	6.3	19.16	16.52	18.01
Pm011709	18.62	19.81	21.23	0.8	0.77	1	20.34	22.77	14.92	25.12	7.75	4.49	6.85	9.6	2.32	2.08	2.33	2.58	3.635	1.89	5.38	2.69	0.03	2.09
Pm011742	14.98	16.44	14.97	6.08	6.23	6.68	17.72	16.84	12.49	12.74	10.5	13.23	15.22	17.24	15.76	11.72	12.855	13.99	16.45	18.2	14.7	53.22	36.06	46.24
Pm011744	0.16	0.29	0.24	2.19	1.35	1.45	0.32	0.11	0.3	0.13	0.21	0.14	0.1	0.29	0.14	0.22	0.325	0.43	1.855	1.71	2	0.96	0.72	1.8
Pm011761	0.23	0.47	0.31	0.25	0.41	0.3	1.93	2.65	2.2	0.33	0.15	0.15	0.05	0.47	0.37	0.04	0.095	0.15	3.43	3.59	3.27	0.92	0.88	1.5
Pm011766	14.84	16.22	13.67	16.29	15.53	16.24	5.77	6.73	6.17	17.73	16.41	13.99	17.54	15.22	16.61	19.68	19.81	19.94	8.62	9.4	7.84	4.18	5.34	3.93
Pm011779	0.79	0.42	0.92	0.47	0.35	0.31	0.96	1.1	0.6	1.7	0.7	1.01	0.97	1.67	1	1.2	1.315	1.43	2.24	2.73	1.75	25.85	9.88	17.59
Pm011785	4.64	3.1	3.4	1.63	1.53	1.48	1.44	1.51	1.48	0.98	0.82	1.34	1.24	0.31	0.91	0.43	0.595	0.76	2.14	2.44	1.84	11.51	9.32	10.01
Pm011788	1.98	1.69	1.48	4.68	3.45	2.99	6.55	6.35	6.02	1.59	2.04	2.34	1.28	1.85	1.24	2.7	2.655	2.61	4.335	4.51	4.16	16.87	7.9	16.56
Pm011799	6.96	11.09	9.56	3.52	2.95	3.88	6.07	6.53	4.63	7.13	6.42	5.78	5.72	5.49	4.02	3.55	3.935	4.32	8.505	7.03	9.98	153.45	29.84	88.53
Pm011800	26.2	27.54	25.07	37.41	31.87	32	89.15	83.35	80.77	28.42	26.03	30.91	27.95	19.86	20.87	23.65	26.275	28.9	40.415	40.09	40.74	4.11	4.74	8.04
Pm011805	1.64	1.69	1.23	0	0	0.05	2.52	1.95	2.03	0.59	0.32	0.51	0.34	0.16	0.11	0.06	0.125	0.19	0.32	0.47	0.17	3.32	1.48	2.43
Pm011813	5.94	6.42	4.4	15.83	13.71	11.31	6.17	8.36	8.64	10.78	9.44	14.29	17	22.21	22.76	15.37	16.56	17.75	29.135	25.68	32.59	4.34	5.4	5.46
Pm011816	10.78	10.5	10.94	6.73	8.78	9.06	2.12	2.03	3.3	9.67	11.36	9.89	9.27	6	8.53	10.73	10.8	10.87	4.695	3.8	5.59	9.08	5.75	6.56
Pm011830	146.13	117.13	109.18	46.58	48.42	62.13	28.5	30.34	33.46	110.94	135.48	148.93	43.32	57.19	63.69	49.49	41.16	32.83	72.575	61.71	83.44	322.29	601.11	374.32
Pm011833	92.43	77.69	68.04	37.4	52.65	56.27	51.45	40.87	55.38	55.69	69.22	62.68	14.51	19.62	32.41	36.1	38.395	40.69	167.015	137.67	196.36	20.94	32.33	7.12
Pm011842	2.25	1.54	1.44	1.75	1.6	1.7	0.6	0.83	0.82	1.17	1.33	0.73	0.8	1.14	1.75	1.74	1.05	0.36	0.8	1.17	0.43	3.48	4.32	3.11
Pm011864	0	0.07	0	0.13	0	0.22	1.7	1.48	1.34	0.07	0.08	0	0	0.03	0	0	0.24	0.48	3.735	4.31	3.16	0.42	0.15	0.17
Pm011881	1.31	1.03	0.46	0.5	0.54	0.88	6.71	6.51	5.46	0.64	0.7	0.43	0.54	0.65	0.39	0.23	2.205	4.18	40.54	29.68	51.4	5.73	3.16	6.62
Pm011884	57.88	57.18	55.25	42.9	34.8	41.44	59.49	52.98	50.75	52.68	54.61	55.08	54.3	54.31	57.27	50.91	60.855	70.8	85.435	89.38	81.49	131.47	153.15	147.21
Pm011905	33.12	35.28	37.22	38.43	34.3	32.24	37.63	44.24	36.93	72.33	61.65	67.38	56.51	37.69	38.05	46.86	56.765	66.67	23.62	23.61	23.63	74.98	26.44	38.43
Pm011916	4.89	4.69	6.11	2.03	1.77	1.75	0.61	0.92	0.66	11.62	10.64	9.43	11.8	10.1	12.2	13.21	12.135	11.06	4.89	5.25	4.53	4.36	1.85	3.33
Pm011922	23.47	20.48	24.41	21.72	23.68	22.02	12.37	13.78	12.21	15.51	17.36	17.34	14.02	9.28	11.23	18.95	18.325	17.7	9.65	9.46	9.84	2.81	4.44	2.75
Pm011924	0.76	1.23	1.15	1.42	1.48	1.22	2.1	1.38	0.74	1.24	1.27	1.16	2.09	1.98	1.53	2.38	2.585	2.79	1.245	1.13	1.36	0.63	0.18	0.59
Pm011936	648.6	731.94	749.02	296.95	284.45	384.46	419.15	355.13	361.71	2260.76	2087.6	2241.96	2464.13	3510.7	2838.56	1251.06	1213.91	1176.77	982.455	954.91	1010	768.79	1888.64	560.98
Pm011939	52.28	71.75	61.63	60.97	75.04	72.33	58.81	47.98	73.74	144.21	146.62	143.14	87.51	117.35	113.22	86.84	78.92	71	71.635	69.27	74	110.83	132.17	121.46
Pm011940	3.5	2.37	3.03	2.71	1.37	4.22	28.35	27.66	22.1	55.54	45.03	50.67	49.51	31.59	20.13	18.83	25.42	32.01	63.74	61.06	66.42	164.72	409.89	194.02
Pm011945	5.28	10.03	6.82	2.66	5.09	8.5	16.67	13.33	12.8	59.35	53	57.68	83.98	80.86	136.35	25.78	25.92	26.06	33.975	31.39	36.56	73.79	87.92	71.97
Pm011946	1.53	1.41	1.66	1.57	1.23	2.18	2.72	5.73	3.85	10.61	9.54	11.96	18.1	11.14	7.86	12.83	13.77	14.71	8.07	8.51	7.63	34.55	53.65	19.86
Pm011955	2.79	2.33	2.24	2.77	3.67	3.48	32.25	32.53	34.5	7.59	8.11	7.41	15.58	27.06	40.43	13.11	12.92	12.73	21.165	20.43	21.9	246.38	376.29	212.78
Pm011958	4.7	3.83	7.03	2.39	2.83	3.24	6.6	7.47	4.17	1.76	2.14	0.6	0.9	0.29	0.77	0.7	0.72	0.74	0.97	0.82	1.12	5.9	3.06	4.62
Pm011963	1.34	0.75	0.7	2.8	3.43	3.62	1.39	1.78	1.14	0.89	1.21	1.03	0.75	0.64	0.93	1.27	1.18	1.09	2.725	3.43	2.02	1.08	2.14	1.28
Pm011964	15.67	16.13	13.45	14.1	15.36	15.83	19.11	20.5	19.6	14.81	14.53	12.74	14.39	14.78	16.17	13.04	13.795	14.55	33.17	33.45	32.89	27.43	28.2	29.04
Pm011980	19.03	17.69	17.34	15.39	13.45	14.66	21.07	19.41	15.46	16.35	15.94	11.41	11.72	7.13	10.34	9.66	8.76	7.86	17.695	17.88	17.51	55.15	23.19	53.09
Pm011989	0.18	0.56	0.33	0.03	0	0.29	2.69	4.63	2.55	0.09	0.24	0	0.09	0.11	0.18	0.06	0.08	0.1	0.445	0.68	0.21	43.03	23.17	53.32
Pm011991	3.39	2.99	3.57	6.39	6.15	5.83	2.66	1.93	3.38	1.55	2.1	1.77	1.77	0.87	1.56	1.59	1.77	1.95	1.555	1.61	1.5	0.55	2	0.92
Pm011992	0.08	0.15	0.09	0.31	0.21	0.23	0.47	0.63	0.8	0.33	0.38	0.25	0.22	0.27	0.35	0.09	0.135	0.18	0.22	0.22	0.22	0.43	0.65	0.43
Pm011998	32.3	31.25	30.67	42.59	42.66	39.27	17.09	18.66	19.6	23.99	24.9	25.83	13.01	10.31	11.38	14.62	16.715	18.81	12.945	12.7	13.19	2.33	3.16	3.16
Pm012005	27.85	22.27	23.12	13.16	13.15	12.29	61.77	47.38	46.96	57.99	54.72	55.05	93.9	102.89	84.38	43.6	50.74	57.88	147.515	162.3	132.73	217.25	194.75	207.84
Pm012014	0.45	0.33	0.38	0.2	0.08	0.26	0.75	0.51	0.8	0.1	0.06	0.04	0.23	0.08	0.08	0.02	0.09	0.16	0.21	0.2	0.22	1.38	0.5	0.89
Pm012020	2.17	1.97	1.87	0.71	0.62	0.88	1.03	1.05	0.68	1.93	1.18	1.11	1.06	0.85	0.82	0.71	0.615	0.52	0.48	0.71	0.25	3.61	2.32	4.03
Pm012023	2.77	2.02	1.48	15	9.72	15.15	5.82	4.81	3.47	5.62	3.41	4.9	5.91	4.21	5	5.07	8.6	12.13	8.765	8.54	8.99	1.95	1.97	0.85
Pm012027	0.37	0.3	0.32	0.39	0.22	0.18	0.54	0.73	0.42	1.69	1.78	1.5	1.38	1.18	1	0.88	0.81	0.74	1.53	1.74	1.32	3.12	4.62	3.89
Pm012035	1.56	0.96	1.14	0.91	0.9	0.99	1.01	0.85	1.08	4.19	5.54	4.13	3.33	3.13	3.23	3.07	2.555	2.04	2.285	2.57	2	3.21	4.87	3.61
Pm012040	4.22	4.34	3.11	2.87	2.39	2.77	12.9	8.4	9.68	26.01	20.9	23.78	36.98	42.26	34.05	15.66	21.63	27.6	65.83	63.09	68.57	81.25	92.2	83.03
Pm012058	27.38	23.2	25.8	18.29	16.13	19.35	26.5	29.52	22.37	21.78	24.19	21.25	18.5	14.1	15.09	18.61	19.995	21.38	17.555	18.09	17.02	31.86	29.74	32.12
Pm012072	53.03	49.46	47.91	49.9	49.85	45.58	36.14	39.16	35.35	48.52	51.68	56.24	52.45	52.5	41.65	54.73	61.63	68.53	29.405	31.97	26.84	19.73	28.91	27.3
Pm012095	0.58	0.81	0.94	1.44	1.54	2.57	0	0.17	0.24	2.8	2.83	2.18	1.84	1.48	1.72	2.35	1.61	0.87	0.03	0.03	0.03	0	0.05	0
Pm012100	58.61	62.73	67.36	19	13.69	14.43	45.08	55.31	34.5	16.32	11.94	16.32	46.41	37.25	36.45	27.64	48.64	69.64	6.52	7.6	5.44	222.77	123.49	72.82
Pm012101	1	0.83	1.3	1.95	1.84	1.5	0.51	0.5	0.34	1.03	0.51	0.76	1.13	0.51	0.45	0.78	0.78	0.78	0.145	0.19	0.1	24.63	5.92	6.51
Pm012109	0.08	0.21	0.16	0.27	0.21	0.12	19.76	14.63	11.34	0.13	0.09	0.18	0.54	0.19	0.17	0.08	0.085	0.09	13.045	12.31	13.78	42.23	49.61	43.57
Pm012130	128.25	123.1	136.11	256.06	222.39	199.41	118.86	146.24	118.16	85.44	83.34	118.31	60.85	36.69	49.18	39.29	79.335	119.38	48.33	48.52	48.14	6.8	5.16	5.24
Pm012138	86.83	70.21	69.09	28.99	28.24	32.37	31.97	28.13	28.37	45.7	50.21	44.49	35.47	30.13	32.68	29.73	31.245	32.76	39.19	38.93	39.45	139.44	130.15	121.55
Pm012151	2.22	2.09	2	2.44	1.74	2.85	1.91	0.81	1.31	3.2	1.97	3.89	4.17	2.8	2.44	3.87	4.875	5.88	1.275	1.45	1.1	0.33	0.44	0.24
Pm012158	2.24	2.43	2.22	2.79	2.49	3.26	7.1	6.46	5.4	3.76	3.22	3.4	4.75	5.29	4.36	3.68	4.39	5.1	3.995	4.6	3.39	6.63	8.16	6.67
Pm012161	69.56	86.13	80.93	77.7	66.92	66.92	60.9	65.31	57.05	97.7	87.92	96.92	97.99	74.45	77.5	87.64	101.305	114.97	54.905	56.8	53.01	12.56	14.32	16.5
Pm012164	0.94	1.23	1.37	0.93	1.1	0.61	0.49	0.93	0.53	0.88	1.01	1.06	0.45	0.7	0.95	2.86	2.39	1.92	1.77	1.44	2.1	0.11	0	0
Pm012166	5.61	3.72	3.52	0.58	0.43	1.9	8.47	9.48	7.02	3.75	4.11	2.82	11.32	11.26	30.14	8.41	13.105	17.8	12.025	14.76	9.29	758.71	103.43	399.37
Pm012168	1.72	1.34	1.98	0.26	0.33	0.49	1.25	1.56	1.18	1.4	1.96	1.46	4.17	3.44	4.23	1.28	1.775	2.27	1.615	1.4	1.83	13.38	3.6	7.55
Pm012184	0.06	0.12	0.18	0.11	0.12	0.34	750.48	743.19	584.19	0.12	0.14	0	0	0.06	0	0	0.235	0.47	464.61	427.26	501.96	33.46	0.2	13.34
Pm012223	1.67	1.62	1.8	1.38	0.92	1.74	2.86	1.96	2.36	4.42	3.92	2.9	4.54	3.23	3.99	2.43	1.69	0.95	1.48	1.77	1.19	8.68	17.77	11.14
Pm012224	1.31	0.78	1.2	9.81	7.24	6.43	1.85	0.42	0.59	0.05	0.11	0.11	0.46	0.57	0.56	0.3	1.015	1.73	4.295	5.16	3.43	40.46	18.98	45.66
Pm012225	2.11	1.24	1.59	0.09	0	1.2	1.79	0.05	0.15	1.15	0.57	0.96	1.87	1.41	1.01	0.29	0.34	0.39	0.33	0.17	0.49	49.33	19.2	64.7
Pm012228	56.34	43.21	48.78	13.31	11.44	13.97	14.46	14.57	12.56	25.71	19.52	13.83	13.06	6.02	7.27	10.51	8.425	6.34	13.28	11.89	14.67	242.29	211.73	186.47
Pm012266	5.58	5.95	5.57	6.55	5.9	5.5	14.42	15.3	11.89	7.61	6.41	7.5	9.7	7.76	6.6	6.58	7.9	9.22	11.255	11.43	11.08	28.02	20.65	23.5
Pm012272	0.27	0.11	0.37	1.45	0.64	1.12	2.54	2.34	1.87	0.33	0.36	0	0.11	0	0.11	0.1	0.11	0.12	1.37	1.2	1.54	0	0.49	0.2
Pm012309	54.11	42.09	40.5	24.1	23.98	23.15	25.38	25.44	19.27	37.4	35.26	37.54	35.39	28.44	29.69	26.15	28.83	31.51	35.805	37.66	33.95	75.03	54.2	66.49
Pm012323	2.77	3	2.72	6.53	6.19	5.72	18.63	16.75	16.57	4.31	5.06	4.89	5.5	5.25	5.48	4.79	4.26	3.73	9.515	9.97	9.06	2.6	4.39	4.14
Pm012334	1.67	0.96	1.22	2.98	3.7	3.3	8.3	8.84	7.66	0.35	0.28	0.17	0.44	0.38	0.34	0.33	0.3	0.27	1.04	0.98	1.1	0.42	0.95	0.3
Pm012335	138.29	115.79	116.74	116.99	121.74	130.51	126.22	132.94	136.5	83.59	93.64	88.21	62.89	64.01	79.3	88.22	84.035	79.85	148.08	140.35	155.81	811.06	773.75	713.11
Pm012336	0	0.04	0	0.2	0	0.24	7.56	7.75	7.09	0	0	0	0	0	0	0	0.115	0.23	12.815	12.29	13.34	3.81	0.62	5.02
Pm012344	0.89	1.26	1.39	0.13	0.28	0.09	0	0.1	0.05	4.05	2.99	3.95	1.94	2.51	2.7	2.57	2.975	3.38	2.675	3.25	2.1	0.26	0	0.06
Pm012360	3.14	4.53	2.95	11.73	10.36	11.03	1.6	1.95	1.37	6.03	4.48	4.87	5.59	4.07	3.72	4.45	4.24	4.03	4.375	4.04	4.71	43.49	39.8	18.62
Pm012363	0	0	0.2	3.8	2.65	4.25	41.57	31.54	40.37	0	0	0	0	0	0	0	0.225	0.45	32.36	27.85	36.87	12.34	10.85	11.46
Pm012371	4.39	5.19	5.04	3.73	3.44	4.27	1.88	2.4	2.15	4.81	4.14	3.83	4.1	4.13	3.71	3.86	4.465	5.07	2.235	2.28	2.19	1.12	0.99	1.53
Pm012416	4.41	4.39	3.3	1.73	2.05	1.9	0.43	0.34	1.26	4.69	3.62	4.69	4.7	5.05	4.94	2.57	2.585	2.6	2.335	3.12	1.55	0.64	0.5	0.81
Pm012418	260.28	291.03	268.55	305.59	316.61	289.2	145.77	137.18	166.08	225.98	230.3	209.38	147.13	147.07	158.44	282.88	258.035	233.19	135.97	130.46	141.48	12.67	4.5	20.37
Pm012420	52.64	50.77	38.8	10.9	14.32	15.47	1.64	1.5	1.3	48.66	67.54	47.19	15.73	16.49	29.81	19.42	17.64	15.86	6.915	7.56	6.27	15.16	4.98	9.18
Pm012426	22.84	25.78	20.76	5.62	9.58	8.42	0.58	1.12	1.93	22.8	22.1	16.5	6.68	9.33	6.27	12.89	10.035	7.18	0.865	0.8	0.93	0.91	1.28	0.72
Pm012433	7.63	8.78	8.23	13.09	16.41	14.23	25.88	22.96	31.92	13.19	14.95	10.04	7.86	7.91	12.32	8.14	5.585	3.03	8.435	9.26	7.61	0.57	0.29	1.95
Pm012472	4.8	3.77	3.78	7	5.72	5.11	2.58	3.31	2.76	3.12	1.94	3.19	2.53	2.28	2.96	2.7	2.79	2.88	7.925	9.81	6.04	3.66	4.16	3.5
Pm012478	2.69	3.49	3.24	6.02	4.23	4.12	14.82	13.43	18.4	4.85	5.71	9.43	20.45	37.32	25.62	14.29	18.415	22.54	29.37	30.75	27.99	41.63	32.47	34.61
Pm012485	2.05	0.91	0.87	572.64	454.41	445.48	11.22	35.07	73.72	0.1	0.67	0.44	1.18	8.78	5.82	7.26	100.935	194.61	925.44	989.42	861.46	14.64	4.22	8.28
Pm012486	1.3	2	1.76	28.33	24.87	21.74	4.33	2.53	5.81	1.01	1.65	0.54	0	1.82	1.14	1.74	3.11	4.48	40.18	40.4	39.96	4.74	13.44	6.96
Pm012494	133.38	112.35	114.7	68.19	63.36	69.57	61.99	60.86	56.57	86.63	85.77	99.52	78.9	69.85	72.47	64.8	62.57	60.34	71.045	76.03	66.06	173.33	163.53	135.46
Pm012496	0.27	0.28	0.42	0.79	0.63	0.72	0.57	0.53	0.55	0.41	0.48	0.77	0.21	0.42	0.58	0.62	0.525	0.43	1.705	1.93	1.48	1.83	1.06	1.48
Pm012500	0.99	1.02	1.73	0.31	0.43	0.59	1.4	1.28	1.33	0.83	0.38	0.48	0.9	1.06	0.72	0.23	0.22	0.21	2.645	2.32	2.97	2.56	1.34	2.21
Pm012502	224.28	186.38	207.61	92.03	77.94	91.65	65.79	67.35	50.22	141.17	119.92	122.91	133.34	79.91	81.77	90.66	100.58	110.5	76.235	84.45	68.02	434.95	238.75	330.22
Pm012505	15.57	11.58	14.92	24.66	25.84	27.3	36.31	37.94	33.96	12.15	16.63	11.21	15.48	14.85	17.57	15.36	14.935	14.51	25.955	24.49	27.42	28.28	61	40.86
Pm012507	122.63	112.69	110.98	74.65	82.02	90.66	88.32	82.23	87.9	105.46	98.22	120.63	52.03	72.07	71.45	85.45	84.585	83.72	162.52	134.23	190.81	626.39	522.82	337.98
Pm012511	0.4	0.29	0.39	0.64	1.17	0.87	0.59	0.62	0.33	0.21	0.19	0.19	0.26	0.11	0.32	0.39	0.525	0.66	2.33	2.25	2.41	4.48	1.75	2.72
Pm012512	5.99	5.92	7.31	26.1	23.04	22.94	23.96	24.41	20.27	3.92	4.05	3.86	7.98	8.49	7.89	10.34	14.31	18.28	79.905	71.23	88.58	91.52	52.37	53.47
Pm012515	373.48	479.6	441.19	374.01	341.91	305.62	550.29	559.44	456.3	130.23	98.44	127.69	123.55	94.23	80.07	225.39	254.26	283.13	419.515	389.95	449.08	557.33	940.32	541.15
Pm012523	9.89	8.56	8.09	5.42	4.28	4.14	4.39	4.14	3.39	4.29	5.96	4.91	5.78	5.46	3.83	6.71	6.965	7.22	5.675	5.67	5.68	16.99	9.45	14.91
Pm012535	3.45	3.23	4.18	12.51	12.63	17.45	44.13	47.28	37.2	4.93	5.57	5.49	1.36	1.03	1.32	6.28	4.79	3.3	35.67	14.81	56.53	254.95	292.34	113.49
Pm012546	0.97	0.69	1.65	4.99	4.92	4.66	5.51	5.94	4.79	1.38	0.68	0.9	0.8	0.41	0.5	0.88	0.94	1	1.185	1.39	0.98	0.98	1.29	1.64
Pm012557	0.49	0.35	0.71	5.74	5.67	6.28	0.53	0.16	0.33	0.51	0.26	0.47	0.15	0.64	0.57	0.56	1.415	2.27	17.04	21.4	12.68	1.15	0.52	1.35
Pm012560	1.76	2.65	2.31	0.55	0.94	0.89	5.33	3.78	1.02	1.58	2.39	1.7	3.41	3.17	2.72	1.14	2.515	3.89	3.605	4.38	2.83	11.99	8.38	7.32
Pm012561	8.96	8.87	7.87	3.24	2.79	3.65	9.29	9.18	8.66	7.14	7.05	6.74	8.28	7.28	9.57	5.89	6.075	6.26	7.785	7.99	7.58	41.52	22.73	35.71
Pm012562	0.64	0.44	0.63	0.34	0.37	0.26	1.42	1.78	1.42	0.32	0.38	0.24	0.4	1.08	0.28	0.54	0.49	0.44	1.605	1.57	1.64	18.73	8.39	17.24
Pm012584	4.96	4.5	3.79	9.6	9.06	9.29	39.05	37.86	37.86	3.02	2.8	3.64	8.84	6.71	10.89	4.03	4.375	4.72	13.255	12.66	13.85	7.26	13.26	6.5
Pm012601	1.13	0.99	1.43	0.65	0.97	1.07	3.29	2.57	2.6	1.22	0.79	0.96	1.35	0.75	0.97	1.15	1.2	1.25	1.45	1.2	1.7	251.03	227.24	186.34
Pm012603	0.38	0.59	0.43	1.62	1.06	1.64	0.1	0.85	0.65	0.3	0.33	0.21	0.14	0.13	0.1	0.14	0.255	0.37	2.105	2.36	1.85	0.7	0.16	0.35
Pm012607	6.99	6.77	6.38	2.42	3.71	3.19	1.92	3.55	1.71	10.23	15.6	14.2	10.32	9.28	13.92	5.11	6.165	7.22	23.06	21.54	24.58	3.97	16.63	2.59
Pm012618	37.33	26.93	20.37	0.8	0.91	3.5	0.9	1.45	0.37	7.08	9.07	14.22	0.15	0.14	3.2	0.22	0.305	0.39	12.425	9.01	15.84	12.12	77.68	2.29
Pm012630	246.84	215.72	188.26	34.87	26.89	47.62	49.55	48.62	34.1	168.31	180.11	255.54	46.32	43.14	53.56	32.51	39.14	45.77	79.075	76.94	81.21	697.58	743.5	509.23
Pm012631	6.46	12.51	9.71	18.63	15.31	13.05	9.98	8.36	9.29	6.97	4.7	6.66	8.05	4.11	5.74	3.28	3.36	3.44	13.515	15.48	11.55	2.04	3.82	0.63
[truncated: 3,124 more rows]

## Sheet: Table S4
Table S4 Trend Analysis of 25 Sugar Compounds during Dormancy Release in Prunus mume
Index	Compounds	CTGF-D2-1	CTGF-D2-2	CTGF-D2-3	CTGF-D3-1	CTGF-D3-2	CTGF-D3-3	CTGF-D4-1	CTGF-D4-2	CTGF-D4-3	SCJ-D2-1	SCJ-D2-2	SCJ-D2-3	SCJ-D3-1	SCJ-D3-2	SCJ-D3-3	SCJ-D4-1	SCJ-D4-2	SCJ-D4-3	SCJ-D5-1	SCJ-D5-2	SCJ-D5-3	SCJ-D6-1	SCJ-D6-2	SCJ-D6-3
Tre	Trehalose	0.00285894	0.00261044	0.00316649	0.00423403	0.00397808	0.00407522	0.00666614	0.00573438	0.00403765	0.00276115	0.00262385	0.00255689	0.00241041	0.00216101	0.0024364	0.00205861	0.00278569	0.00250659	0.00343203	0.00283823	0.00242124	0.00267374	0.00331114	0.00352408
Mal	Maltose	0.0111402	0.00930334	0.0116195	0.0146456	0.0115902	0.0145024	0.0217983	0.0209906	0.018547	0.00266988	0.00417951	0.0048056	0.000337348	0	9.12414e-05	0	0	0	0	0.00600678	0.00637083	0.0119584	0.00917883	0.0178129
Phe	Phenylglucoside	0.000224168	0.000284862	0.000297062	3.54417e-05	0	4.01204e-05	0.000219026	0.000143899	0	0.000480251	0.000411588	0.000395866	0.000289377	0.000283901	0.000279033	3.47045e-05	2.69819e-05	3.35961e-05	4.2403e-05	0	0	1.46647e-05	8.43333e-06	0.000143885
Cel	Cellobiose	0.00447338	0.0027866	0.00334369	0.0065482	0.0055965	0.00607439	0.0108077	0.00892481	0.00854011	0.000842069	0.000756081	0.000582426	0.0016147	0.00187043	0.00179991	0.00150748	0.00139074	0.00161033	0.00121352	0.00147022	0.00187813	0.00141207	0.00106244	0.00279371
Suc	Sucrose	5.70566	5.18424	5.45804	9.26493	9.19768	8.47917	10.254	10.4686	10.3286	7.86262	7.16361	7.27345	7.08943	7.39225	7.8817	8.95614	8.62442	10.4731	9.12716	9.69358	10.5669	12.7456	10.7041	11.6743
Glu_A	D-Glucuronic acid	0.0930058	0.0857141	0.0958009	0.0878314	0.081375	0.090757	0.0844386	0.0894389	0.0816771	0.0830723	0.0788577	0.076093	0.0786932	0.0844593	0.0789059	0.0805758	0.0739211	0.0776217	0.0656221	0.103985	0.0892508	0.0835626	0.0714567	0.0888623
Ara	D-Arabinose	0.0262673	0.0232536	0.025283	0.0244149	0.0235395	0.0253686	0.0535369	0.0539546	0.0431523	0.0215179	0.0200711	0.0197934	0.0218885	0.0215848	0.0199846	0.0214133	0.0169103	0.018139	0.0156483	0.0305774	0.0240219	0.0350953	0.0301557	0.0395463
Gal_A	D-Galacturonic acid	0.00126898	0.000713135	0.000995516	0.00146504	0.00121741	0.00123381	0.00635169	0.00619969	0.00461124	0	0	0	0.000490768	0.000469946	0.000760202	0	0.000120476	0.000121617	0.000369083	0.00192308	0.000767906	0.00456744	0.00436551	0.00694491
Fru	D-Fructose	2.52779	2.37012	2.78837	2.17136	1.89613	2.25869	2.88257	3.38533	2.52158	2.25671	2.22035	2.13408	2.12812	2.38744	1.8556	2.08227	1.27615	1.34282	0.963787	3.03642	1.98298	3.27738	2.50561	4.12864
Bar	Barium D-ribose-5-phosphate	0.0254413	0.0266168	0.0233045	0.0234735	0.0264354	0.0293748	0.026938	0.0258015	0.0250903	0.0226306	0.0213953	0.0240197	0.0244673	0.0199882	0.0213538	0.0227676	0.0214243	0.0201705	0.0212154	0.027008	0.0226497	0.0253215	0.0228574	0.0224963
Fuc	L-Fucose	0.1163	0.0968401	0.100106	0.120977	0.120473	0.106395	0.11814	0.100068	0.12331	0.112538	0.10075	0.108119	0.109403	0.113066	0.122067	0.110444	0.247279	0.120783	0.262716	0.131142	0.168293	0.157232	0.301748	0.137662
Glu	Glucose	1.63391	1.49508	1.78858	2.39984	2.00044	2.34318	4.88721	5.37599	4.11933	1.66958	1.6294	1.56032	1.50464	1.67875	1.32761	1.45571	0.992154	0.992896	0.802168	2.54654	1.66876	3.45531	2.82334	4.79699
2-Ace-2-Deo-D-Glucosamine	2-Acetamido-2-deoxy-D-glucopyranose	0.00335941	0.00232719	0.00331451	0.0027862	0.00300981	0.00279214	0.0056636	0.00651816	0.00593821	0.00201414	0.00229898	0.00238905	0.00253129	0.00291649	0.00220943	0.00197288	0.00217934	0.00221681	0.0021626	0.00174756	0.00195656	0.00254659	0.0025543	0.00339613
Xyl	Xylitol	0.00437524	0.00334618	0.00373519	0.00366009	0.00389027	0.00453229	0.00462019	0.00381177	0.00421874	0.0061506	0.00530362	0.00606371	0.00494447	0.0060149	0.00476078	0.00553273	0.00431439	0.00528916	0.00435501	0.00818891	0.00728504	0.00749531	0.00636187	0.00901938
Gal	D-Galactose	0.0233862	0.022638	0.0251183	0.0281553	0.0254356	0.0281399	0.0675383	0.07145	0.0611313	0.0193825	0.0192183	0.0183374	0.0218175	0.02145	0.0199642	0.0203765	0.015669	0.0161498	0.0150154	0.0337525	0.024637	0.0520638	0.0483621	0.0682591
Sor	D-Sorbitol	31.7524	29.2347	32.706	29.2984	26.4581	30.279	25.6474	27.6107	24.8744	27.6873	26.7633	26.1043	26.3763	28.5494	25.4008	27.0812	22.5305	24.8323	17.9635	35.3647	29.7378	26.304	20.5454	26.4078
Rib	D-Ribono-1,4-lactone	0.0183243	0.0151735	0.0221517	0.0122957	0.0332262	0.0147844	0.0360568	0.0377444	0.0315275	0.0150162	0.0126933	0.025379	0.0306373	0.0252944	0.0250128	0.0295957	0.0279231	0.0205939	0.0233606	0.0195579	0.0278282	0.039631	0.0458313	0.0588051
Rha	L-Rhamnose	0.069772	0.0725251	0.0777787	0.0372535	0.0369179	0.0464378	0.031181	0.0301595	0.033934	0.0541014	0.0514385	0.0470544	0.0442691	0.0453009	0.0396699	0.0427612	0.0337042	0.0377211	0.0318714	0.0394796	0.0354251	0.0308342	0.0302254	0.0372602
Man_pho	D-Mannose-6-phosphate sodium salt	0.0268602	0.0273175	0.0287046	0.035556	0.0340685	0.0348437	0.0552174	0.0572182	0.0546113	0.0260618	0.0246338	0.0242288	0.0277487	0.0271302	0.0273253	0.0279321	0.0241659	0.026425	0.022871	0.0351056	0.0285647	0.0342645	0.0319059	0.0362534
Man	D-Mannose	0.0180916	0.0166092	0.0193109	0.0300143	0.0256446	0.0280715	0.0507792	0.0566708	0.0455639	0.0154176	0.0147973	0.0134969	0.013887	0.016386	0.0135834	0.0169551	0.0105139	0.0110701	0.00952982	0.0281417	0.0191412	0.0453857	0.0365233	0.0513092
Lev	Levoglucosan	0.140734	0.127132	0.150248	0.119399	0.121003	0.123624	0.108327	0.107992	0.0977311	0.151047	0.149291	0.127159	0.115389	0.109165	0.115252	0.119249	0.130155	0.161276	0.119188	0.0877737	0.0871691	0.0832274	0.079286	0.0882583
Ino	Inositol	0.769779	0.675905	0.765277	1.66484	1.48462	1.67091	3.64508	3.40823	3.36431	0.493587	0.493179	0.463524	0.775355	0.794782	0.860158	0.89155	1.04896	0.998759	1.42964	1.80159	1.55391	2.28024	2.38692	2.78112
D_Xyl	D-Xylose	0.185886	0.175047	0.201177	0.152798	0.128835	0.158316	0.451735	0.470788	0.348134	0.11542	0.116621	0.111339	0.124588	0.137362	0.109769	0.134208	0.0779305	0.0769192	0.0622055	0.207954	0.13751	0.260434	0.222194	0.328193
D_Ara	D-Arabinitol	0.0404537	0.0377542	0.0405114	0.029149	0.0393964	0.0288243	0.0412198	0.0304167	0.0330553	0.0239426	0.0266031	0.0241175	0.0299096	0.0267982	0.0349283	0.0221349	0.031616	0.0309845	0.0326381	0.0302775	0.0365978	0.037674	0.0422084	0.0368475
Raf	Raffinose	0.0024465	0.00232752	0.00285692	0.0174419	0.0220458	0.0199576	0.108352	0.0834186	0.100825	0.00673386	0.00888289	0.00580092	0.0197152	0.0127735	0.0172978	0.00693597	0.00828014	0.00643699	0.0214465	0.0163867	0.0205346	0.0255184	0.0305579	0.0458775

## Sheet: Table S5
Table S5 Differentially expressed genes assigned to the green and yellow modules in WGCNA
GeneID	ModuleColors
Pm000030	green
Pm000101	green
Pm000108	green
Pm000264	green
Pm000363	green
Pm000545	green
Pm000560	green
Pm000592	green
Pm000649	green
Pm000660	green
Pm000749	green
Pm000799	green
Pm000877	green
Pm001000	green
Pm001312	green
Pm001344	green
Pm001400	green
Pm002021	green
Pm002238	green
Pm002327	green
Pm002483	green
Pm002544	green
Pm002602	green
Pm002644	green
Pm002791	green
Pm002844	green
Pm002846	green
Pm002926	green
Pm003007	green
Pm003100	green
Pm003155	green
Pm003332	green
Pm003338	green
Pm003393	green
Pm003458	green
Pm003549	green
Pm003607	green
Pm003716	green
Pm003846	green
Pm003971	green
Pm004403	green
Pm004650	green
Pm004669	green
Pm004734	green
Pm004750	green
Pm004875	green
Pm004982	green
Pm005026	green
Pm005057	green
Pm005112	green
Pm005159	green
Pm005259	green
Pm005383	green
Pm005512	green
Pm005643	green
Pm005718	green
Pm005751	green
Pm005776	green
Pm005864	green
Pm005913	green
Pm005973	green
Pm005991	green
Pm006191	green
Pm006264	green
Pm006298	green
Pm006350	green
Pm006396	green
Pm006470	green
Pm006492	green
Pm006554	green
Pm006575	green
Pm006609	green
Pm006799	green
Pm006820	green
Pm006833	green
Pm006900	green
Pm006933	green
Pm007138	green
Pm007582	green
Pm007747	green
Pm008042	green
Pm008080	green
Pm008134	green
Pm008253	green
Pm008314	green
Pm008586	green
Pm008669	green
Pm008722	green
Pm008738	green
Pm008745	green
Pm008775	green
Pm008797	green
Pm008850	green
Pm009134	green
Pm009167	green
Pm009289	green
Pm009290	green
Pm009300	green
Pm009607	green
Pm009640	green
Pm009740	green
Pm009754	green
Pm009801	green
Pm009968	green
Pm009984	green
Pm009990	green
Pm010104	green
Pm010126	green
Pm010134	green
Pm010212	green
Pm010219	green
Pm010225	green
Pm010231	green
Pm010294	green
Pm010295	green
Pm010319	green
Pm010340	green
Pm010345	green
Pm010403	green
Pm010483	green
Pm010578	green
Pm010658	green
Pm010665	green
Pm010698	green
Pm010862	green
Pm010933	green
Pm011150	green
Pm011234	green
Pm011253	green
Pm011296	green
Pm011309	green
Pm011324	green
Pm011482	green
Pm011483	green
Pm011548	green
Pm011599	green
Pm011964	green
Pm012005	green
Pm012500	green
Pm012505	green
Pm012512	green
Pm012707	green
Pm012870	green
Pm012920	green
Pm012940	green
Pm012973	green
Pm012993	green
Pm013008	green
Pm013020	green
Pm013051	green
Pm013128	green
Pm013360	green
Pm013437	green
Pm013516	green
Pm013596	green
Pm013615	green
Pm013617	green
Pm013667	green
Pm013672	green
Pm013674	green
Pm013989	green
Pm014015	green
Pm014231	green
Pm014362	green
Pm014683	green
Pm014694	green
Pm014713	green
Pm014757	green
Pm014813	green
Pm014962	green
Pm014971	green
Pm015096	green
Pm015110	green
Pm015179	green
Pm015307	green
Pm015483	green
Pm015500	green
Pm015640	green
Pm015642	green
Pm015693	green
Pm015697	green
Pm015722	green
Pm015864	green
Pm015914	green
Pm015940	green
Pm015945	green
Pm016108	green
Pm016341	green
Pm016357	green
Pm016467	green
Pm016488	green
Pm016579	green
Pm016590	green
Pm016594	green
Pm016766	green
Pm016921	green
Pm016979	green
Pm017006	green
Pm017012	green
Pm017142	green
Pm017222	green
Pm017228	green
Pm017416	green
Pm017805	green
Pm017939	green
Pm018031	green
Pm018130	green
Pm018301	green
Pm018315	green
Pm018382	green
Pm018409	green
Pm018418	green
Pm018453	green
Pm018478	green
Pm018524	green
Pm018530	green
Pm018682	green
Pm018723	green
Pm018841	green
Pm018969	green
Pm018987	green
Pm019027	green
Pm019059	green
Pm019062	green
Pm019082	green
Pm019087	green
Pm019176	green
Pm019292	green
Pm019323	green
Pm019341	green
Pm019342	green
Pm019486	green
Pm019539	green
Pm019556	green
Pm019693	green
Pm019717	green
Pm019884	green
Pm019886	green
Pm019920	green
Pm019943	green
Pm019962	green
Pm019966	green
Pm020107	green
Pm020114	green
Pm020571	green
Pm020616	green
Pm020774	green
Pm020877	green
Pm020916	green
Pm020990	green
Pm021053	green
Pm021116	green
Pm021122	green
Pm021222	green
Pm021230	green
Pm021289	green
Pm021320	green
Pm021330	green
Pm021341	green
Pm021407	green
Pm021623	green
Pm021647	green
Pm021715	green
Pm021784	green
Pm021786	green
Pm021831	green
Pm021877	green
Pm021881	green
Pm021897	green
Pm021946	green
Pm021952	green
Pm022102	green
Pm022442	green
Pm022553	green
Pm022643	green
Pm022678	green
Pm022756	green
Pm022792	green
Pm022802	green
Pm022857	green
Pm023117	green
Pm023231	green
Pm023275	green
Pm023306	green
Pm023445	green
Pm023513	green
Pm023550	green
Pm023733	green
Pm023758	green
Pm023931	green
Pm023949	green
Pm023974	green
Pm024092	green
Pm024118	green
Pm024124	green
Pm024187	green
Pm024221	green
Pm024284	green
Pm024299	green
Pm024338	green
Pm024388	green
Pm024524	green
Pm024603	green
Pm024616	green
Pm024623	green
Pm024703	green
Pm024784	green
Pm024844	green
Pm024853	green
Pm024927	green
Pm024976	green
Pm025158	green
Pm025180	green
Pm025234	green
Pm025246	green
Pm025282	green
Pm025512	green
Pm025820	green
Pm025890	green
Pm025952	green
Pm026116	green
Pm026161	green
Pm026203	green
Pm026337	green
Pm026351	green
Pm026393	green
Pm026472	green
Pm026489	green
Pm026564	green
Pm026635	green
Pm026641	green
Pm026754	green
Pm026803	green
Pm026835	green
Pm026898	green
Pm026923	green
Pm026987	green
Pm027014	green
Pm027017	green
Pm027071	green
Pm027125	green
Pm027132	green
Pm027133	green
Pm027262	green
Pm027264	green
Pm027396	green
Pm027409	green
Pm027660	green
Pm027802	green
Pm027899	green
Pm028066	green
Pm028071	green
Pm028089	green
Pm028197	green
Pm028421	green
Pm028428	green
Pm028507	green
Pm028511	green
Pm028581	green
Pm028756	green
Pm028865	green
Pm029032	green
Pm029082	green
Pm029203	green
Pm029406	green
Pm029600	green
Pm029612	green
Pm029849	green
Pm029897	green
Pm029902	green
Pm029981	green
Pm030054	green
Pm030183	green
Pm030234	green
Pm030238	green
Pm030475	green
Pm030649	green
Pm030701	green
Pm030892	green
Pm031276	green
novel.1047	green
novel.1287	green
novel.1305	green
novel.1782	green
novel.1823	green
novel.1845	green
novel.2225	green
novel.3032	green
novel.416	green
novel.491	green
novel.526	green
novel.546	green
novel.798	green
novel.948	green
Pm000028	yellow
Pm000098	yellow
Pm000143	yellow
Pm000193	yellow
Pm000272	yellow
Pm000325	yellow
Pm000335	yellow
Pm000440	yellow
Pm000471	yellow
Pm000540	yellow
Pm000562	yellow
Pm000579	yellow
Pm000601	yellow
Pm000753	yellow
Pm000901	yellow
Pm001053	yellow
Pm001125	yellow
Pm001200	yellow
Pm001248	yellow
Pm001317	yellow
Pm001350	yellow
Pm001353	yellow
Pm001914	yellow
Pm002067	yellow
Pm002111	yellow
Pm002113	yellow
Pm002133	yellow
Pm002161	yellow
Pm002220	yellow
Pm002225	yellow
Pm002243	yellow
Pm002314	yellow
Pm002346	yellow
Pm002351	yellow
Pm002395	yellow
Pm002398	yellow
Pm002399	yellow
Pm002411	yellow
Pm002421	yellow
Pm002493	yellow
Pm002500	yellow
Pm002627	yellow
Pm002693	yellow
Pm002722	yellow
Pm002739	yellow
Pm002789	yellow
Pm002956	yellow
Pm002981	yellow
Pm003037	yellow
Pm003042	yellow
Pm003060	yellow
Pm003074	yellow
Pm003128	yellow
Pm003180	yellow
Pm003187	yellow
Pm003232	yellow
Pm003380	yellow
Pm003416	yellow
Pm003820	yellow
Pm003922	yellow
Pm004245	yellow
Pm004247	yellow
Pm004287	yellow
Pm004308	yellow
Pm004313	yellow
Pm004317	yellow
Pm004407	yellow
Pm004420	yellow
Pm004422	yellow
Pm004466	yellow
Pm004539	yellow
Pm004670	yellow
Pm004814	yellow
Pm004888	yellow
Pm004898	yellow
Pm004972	yellow
Pm004993	yellow
Pm005008	yellow
Pm005015	yellow
Pm005036	yellow
Pm005091	yellow
Pm005318	yellow
Pm005320	yellow
Pm005389	yellow
Pm005405	yellow
Pm005437	yellow
Pm005440	yellow
Pm005460	yellow
Pm005562	yellow
Pm005657	yellow
Pm005917	yellow
Pm005955	yellow
Pm005998	yellow
Pm006137	yellow
Pm006174	yellow
Pm006243	yellow
Pm006291	yellow
Pm006502	yellow
Pm006520	yellow
Pm006678	yellow
Pm006686	yellow
Pm006715	yellow
Pm006808	yellow
Pm006843	yellow
Pm007036	yellow
Pm007183	yellow
Pm007217	yellow
Pm007383	yellow
Pm007705	yellow
Pm007961	yellow
Pm008089	yellow
Pm008204	yellow
Pm008210	yellow
Pm008247	yellow
Pm008502	yellow
Pm008750	yellow
Pm008785	yellow
Pm008837	yellow
Pm008884	yellow
Pm008892	yellow
Pm009011	yellow
Pm009031	yellow
Pm009109	yellow
Pm009110	yellow
Pm009111	yellow
Pm009241	yellow
Pm009271	yellow
Pm009591	yellow
Pm009894	yellow
Pm009979	yellow
Pm010009	yellow
Pm010013	yellow
Pm010127	yellow
Pm010162	yellow
Pm010239	yellow
Pm010341	yellow
Pm010401	yellow
Pm010430	yellow
Pm010495	yellow
Pm010515	yellow
Pm010520	yellow
Pm010522	yellow
Pm010587	yellow
Pm010685	yellow
Pm010781	yellow
Pm010795	yellow
Pm011190	yellow
Pm011583	yellow
Pm011586	yellow
Pm011662	yellow
Pm011665	yellow
Pm011766	yellow
Pm012072	yellow
Pm012095	yellow
Pm012151	yellow
Pm012161	yellow
Pm012371	yellow
Pm012416	yellow
Pm012420	yellow
Pm012426	yellow
Pm012662	yellow
Pm012668	yellow
Pm012794	yellow
Pm012891	yellow
Pm013019	yellow
Pm013134	yellow
Pm013160	yellow
Pm013171	yellow
Pm013269	yellow
Pm013272	yellow
Pm013274	yellow
Pm013276	yellow
Pm013277	yellow
Pm013298	yellow
Pm013299	yellow
Pm013385	yellow
Pm013394	yellow
Pm013401	yellow
Pm013508	yellow
Pm013624	yellow
Pm014423	yellow
Pm014588	yellow
Pm014619	yellow
Pm014673	yellow
Pm014733	yellow
Pm014760	yellow
Pm014879	yellow
Pm014996	yellow
Pm015023	yellow
Pm015076	yellow
Pm015090	yellow
Pm015092	yellow
Pm015116	yellow
Pm015155	yellow
Pm015256	yellow
Pm015363	yellow
Pm015373	yellow
Pm015547	yellow
Pm015673	yellow
Pm015685	yellow
Pm015808	yellow
Pm015838	yellow
Pm016291	yellow
Pm016409	yellow
Pm016413	yellow
Pm016522	yellow
Pm016710	yellow
Pm016788	yellow
Pm016816	yellow
Pm016827	yellow
Pm016828	yellow
Pm016876	yellow
Pm017166	yellow
Pm017466	yellow
Pm017487	yellow
Pm017678	yellow
Pm017778	yellow
Pm017785	yellow
Pm017833	yellow
Pm017869	yellow
Pm018056	yellow
Pm018148	yellow
Pm018306	yellow
Pm018360	yellow
Pm018386	yellow
Pm018414	yellow
Pm018628	yellow
Pm018675	yellow
Pm018768	yellow
Pm018840	yellow
Pm018857	yellow
Pm018956	yellow
Pm018972	yellow
Pm019021	yellow
Pm019058	yellow
Pm019064	yellow
Pm019071	yellow
Pm019139	yellow
Pm019146	yellow
Pm019338	yellow
Pm019358	yellow
Pm019427	yellow
Pm019450	yellow
Pm019456	yellow
Pm019686	yellow
Pm019694	yellow
Pm019760	yellow
Pm019784	yellow
Pm020125	yellow
Pm020177	yellow
Pm020210	yellow
Pm020261	yellow
Pm020278	yellow
Pm020306	yellow
Pm020349	yellow
Pm020458	yellow
Pm020537	yellow
Pm020556	yellow
Pm020583	yellow
Pm020612	yellow
Pm020629	yellow
Pm020697	yellow
Pm020840	yellow
Pm020891	yellow
Pm021100	yellow
Pm021136	yellow
Pm021181	yellow
Pm021206	yellow
Pm021400	yellow
Pm021401	yellow
Pm021531	yellow
Pm021762	yellow
Pm021843	yellow
Pm021960	yellow
Pm022049	yellow
Pm022073	yellow
Pm022088	yellow
Pm022121	yellow
Pm022400	yellow
Pm022546	yellow
Pm022565	yellow
Pm022634	yellow
Pm022714	yellow
Pm022765	yellow
Pm022889	yellow
Pm022908	yellow
Pm022987	yellow
Pm023099	yellow
Pm023198	yellow
Pm023279	yellow
Pm023350	yellow
Pm023371	yellow
Pm023418	yellow
Pm023555	yellow
Pm023756	yellow
Pm023873	yellow
Pm023914	yellow
Pm023989	yellow
Pm023991	yellow
Pm024032	yellow
Pm024149	yellow
Pm024257	yellow
Pm024528	yellow
Pm024588	yellow
Pm024601	yellow
Pm024610	yellow
Pm024618	yellow
Pm024721	yellow
Pm024808	yellow
Pm024893	yellow
Pm024909	yellow
Pm024965	yellow
Pm024969	yellow
Pm025008	yellow
Pm025046	yellow
Pm025065	yellow
Pm025084	yellow
Pm025240	yellow
Pm025254	yellow
Pm025259	yellow
Pm025431	yellow
Pm025432	yellow
Pm025590	yellow
Pm025597	yellow
Pm025683	yellow
Pm025824	yellow
Pm025840	yellow
Pm025985	yellow
Pm025990	yellow
Pm025995	yellow
Pm026012	yellow
Pm026220	yellow
Pm026251	yellow
Pm026270	yellow
Pm026333	yellow
Pm026410	yellow
Pm026414	yellow
Pm026423	yellow
Pm026425	yellow
Pm026481	yellow
Pm026502	yellow
Pm026505	yellow
Pm026612	yellow
Pm026613	yellow
Pm026671	yellow
Pm026731	yellow
Pm026921	yellow
Pm027028	yellow
Pm027048	yellow
Pm027115	yellow
Pm027168	yellow
Pm027179	yellow
Pm027197	yellow
Pm027202	yellow
Pm027272	yellow
Pm027386	yellow
Pm027414	yellow
Pm027419	yellow
Pm027715	yellow
Pm027832	yellow
Pm028023	yellow
Pm028043	yellow
Pm028110	yellow
Pm028186	yellow
Pm028220	yellow
Pm028236	yellow
Pm028272	yellow
Pm028322	yellow
Pm028430	yellow
Pm028535	yellow
Pm028699	yellow
Pm028721	yellow
Pm028722	yellow
Pm028991	yellow
Pm029002	yellow
Pm029028	yellow
Pm029069	yellow
Pm029097	yellow
Pm029181	yellow
Pm029787	yellow
Pm029858	yellow
Pm029944	yellow
Pm030111	yellow
Pm030122	yellow
Pm030145	yellow
Pm030484	yellow
Pm030514	yellow
Pm030516	yellow
Pm030609	yellow
Pm030743	yellow
Pm030783	yellow
Pm030790	yellow
Pm031178	yellow
Pm031180	yellow
Pm031365	yellow
Pm031389	yellow
novel.1063	yellow
novel.1204	yellow
novel.1526	yellow
novel.1693	yellow
novel.1699	yellow
novel.1813	yellow
novel.1949	yellow
novel.2043	yellow
novel.2130	yellow
novel.2259	yellow
novel.2367	yellow
novel.2570	yellow
novel.2571	yellow
novel.2602	yellow
novel.2609	yellow
novel.2754	yellow
novel.2800	yellow
novel.2873	yellow
novel.2993	yellow
novel.3134	yellow
novel.3153	yellow
novel.3169	yellow
novel.3247	yellow
novel.3250	yellow
novel.3325	yellow
novel.3441	yellow
novel.384	yellow
novel.51	yellow
novel.581	yellow
novel.612	yellow
novel.630	yellow
novel.631	yellow
novel.753	yellow
novel.768	yellow
novel.846	yellow
novel.853	yellow
novel.935	yellow
novel.962	yellow
novel.983	yellow

## Sheet: Table S6
Table S6 Summary of transcriptome sequencing data and quality assessment
Sample	Raw Reads	Clean Reads	Reads mapped	Clean	Q20	Q30	GC(%)
			genome	Base	(%)	(%)
				(G)
CTGF-D1-1	50892170	49088048	0.9261	7.36	97.48	92.92	46.54
CTGF-D1-2	51273652	49418700	0.9262	7.41	97.38	92.7	46.22
CTGF-D1-3	48122874	46555316	0.9301	6.98	97.48	92.88	46.16
CTGF-D2-1	52525420	50290014	0.9326	7.54	97.41	92.74	45.78
CTGF-D2-2	51239840	49027904	0.9222	7.35	97.18	92.21	45.44
CTGF-D2-3	52514324	49843816	0.9325	7.48	97.78	93.64	45.84
CTGF-D3-1	54661356	52495290	0.9349	7.87	97.68	93.4	45.86
CTGF-D3-2	50454522	48630378	0.9383	7.29	97.74	93.49	45.83
CTGF-D3-3	53532760	50718866	0.9377	7.61	97.78	93.6	45.72
CTGF-D4-1	50430102	48508280	0.9379	7.28	97.65	93.36	46.17
CTGF-D4-2	48629708	46704352	0.9357	7.01	97.68	93.39	46.34
CTGF-D4-3	52890638	50097308	0.9355	7.51	97.72	93.5	45.96
SCJ-D1-1	46126846	44401734	0.918	6.66	97.05	91.98	45.83
SCJ-D1-2	47492366	45397928	0.9213	6.81	97.28	92.47	45.95
SCJ-D1-3	52257032	50126434	0.9145	7.52	97.06	92.02	46.04
SCJ-D2-1	49280832	47296164	0.9172	7.09	97.2	92.26	45.58
SCJ-D2-2	47204554	44661394	0.912	6.7	97.12	92.15	45.55
SCJ-D2-3	46642076	44209448	0.9106	6.63	97.09	92.12	45.88
SCJ-D3-1	50815126	48642250	0.9228	7.3	97.53	93.06	45.84
SCJ-D3-2	54820028	51816414	0.9163	7.77	97.74	93.55	45.62
SCJ-D3-3	50631534	48765006	0.8953	7.31	97.6	93.2	45.41
SCJ-D4-1	49054854	46625964	0.9004	6.99	97.62	93.21	45.43
SCJ-D4-2	60962140	57693722	0.9077	8.65	97.71	93.39	45.86
SCJ-D4-3	54837100	52305774	0.9043	7.85	97.48	92.89	45.53
SCJ-D5-1	64895796	62561428	0.8932	9.38	97.08	91.95	45.57
SCJ-D5-2	61036260	58981456	0.9146	8.85	97.04	91.87	45.35
SCJ-D5-3	67177996	63555684	0.9112	9.53	97.29	92.42	45.37
SCJ-D6-1	56787914	54098566	0.9174	8.11	96.76	91.36	45.97
SCJ-D6-2	57370058	55110134	0.9186	8.27	96.98	91.72	45.42
SCJ-D6-3	56064538	54089038	0.9118	8.11	96.91	91.6	45.54

## Sheet: Table S7
Table S7. Correlation analysis between flower bud break rate and sugar content
Variety1	Variety2	Correlation	p.value
Ace	Ace	1	0
Ace	Ara	0.785714	0.0208151
Ace	Bar	0.666667	0.0709877
Ace	Bud_break	0.443122	0.271502
Ace	Cel	0.857143	0.00653002
Ace	D_Ara	0.595238	0.11953
Ace	D_Xyl	0.785714	0.0208151
Ace	Fru	0.690476	0.0579903
Ace	Fuc	-0.47619	0.232936
Ace	Gal	0.619048	0.101733
Ace	Gal_A	0.595238	0.11953
Ace	Glu	0.595238	0.11953
Ace	Glu_A	0.52381	0.182721
Ace	Ino	0.357143	0.385121
Ace	Lev	0	1
Ace	Mal	0.761905	0.0280049
Ace	Man	0.619048	0.101733
Ace	Man_pho	0.619048	0.101733
Ace	Phe	0.261905	0.530923
Ace	Raf	0.309524	0.455645
Ace	Rha	-0.047619	0.910849
Ace	Rib	0.166667	0.693239
Ace	Sor	0.142857	0.735765
Ace	Suc	-0.0238095	0.955374
Ace	Tre	0.571429	0.13896
Ace	Xyl	-0.619048	0.101733
Ara	Ace	0.785714	0.0208151
Ara	Ara	1	0
Ara	Bar	0.738095	0.0365528
Ara	Bud_break	0.682647	0.0620927
Ara	Cel	0.761905	0.0280049
Ara	D_Ara	0.857143	0.00653002
Ara	D_Xyl	1	0
Ara	Fru	0.761905	0.0280049
Ara	Fuc	-0.0238095	0.955374
Ara	Gal	0.928571	0.000862968
Ara	Gal_A	0.904762	0.00200828
Ara	Glu	0.904762	0.00200828
Ara	Glu_A	0.642857	0.0855589
Ara	Ino	0.666667	0.0709877
Ara	Lev	-0.52381	0.182721
Ara	Mal	0.904762	0.00200828
Ara	Man	0.928571	0.000862968
Ara	Man_pho	0.857143	0.00653002
Ara	Phe	-0.0952381	0.822505
Ara	Raf	0.619048	0.101733
Ara	Rha	-0.452381	0.260405
Ara	Rib	0.428571	0.289403
Ara	Sor	0	1
Ara	Suc	0.428571	0.289403
Ara	Tre	0.809524	0.0149027
Ara	Xyl	-0.166667	0.693239
Bar	Ace	0.666667	0.0709877
Bar	Ara	0.738095	0.0365528
Bar	Bar	1	0
Bar	Bud_break	0.682647	0.0620927
Bar	Cel	0.761905	0.0280049
Bar	D_Ara	0.571429	0.13896
Bar	D_Xyl	0.738095	0.0365528
Bar	Fru	0.309524	0.455645
Bar	Fuc	-0.190476	0.651401
Bar	Gal	0.761905	0.0280049
Bar	Gal_A	0.714286	0.0465282
Bar	Glu	0.785714	0.0208151
Bar	Glu_A	0.857143	0.00653002
Bar	Ino	0.47619	0.232936
Bar	Lev	-0.166667	0.693239
Bar	Mal	0.904762	0.00200828
Bar	Man	0.761905	0.0280049
Bar	Man_pho	0.809524	0.0149027
Bar	Phe	-0.309524	0.455645
Bar	Raf	0.428571	0.289403
Bar	Rha	-0.166667	0.693239
Bar	Rib	-0.119048	0.778886
Bar	Sor	0.52381	0.182721
Bar	Suc	0.0952381	0.822505
Bar	Tre	0.857143	0.00653002
Bar	Xyl	-0.47619	0.232936
Bud_break	Ace	0.443122	0.271502
Bud_break	Ara	0.682647	0.0620927
Bud_break	Bar	0.682647	0.0620927
Bud_break	Bud_break	1	0
Bud_break	Cel	0.598813	0.116754
Bud_break	D_Ara	0.455098	0.257192
Bud_break	D_Xyl	0.682647	0.0620927
Bud_break	Fru	0.203596	0.628675
Bud_break	Fuc	0.38324	0.348684
Bud_break	Gal	0.826362	0.0114428
Bud_break	Gal_A	0.886243	0.00337334
Bud_break	Glu	0.826362	0.0114428
Bud_break	Glu_A	0.395217	0.332517
Bud_break	Ino	0.934148	0.000679106
Bud_break	Lev	-0.574861	0.136058
Bud_break	Mal	0.80241	0.0165407
Bud_break	Man	0.826362	0.0114428
Bud_break	Man_pho	0.910196	0.00169086
Bud_break	Phe	-0.634742	0.0908904
Bud_break	Raf	0.838338	0.00932312
Bud_break	Rha	-0.778457	0.0228673
Bud_break	Rib	0.467074	0.24327
Bud_break	Sor	-0.179644	0.670344
Bud_break	Suc	0.730552	0.0395556
Bud_break	Tre	0.910196	0.00169086
Bud_break	Xyl	-0.131739	0.755833
Cel	Ace	0.857143	0.00653002
Cel	Ara	0.761905	0.0280049
Cel	Bar	0.761905	0.0280049
Cel	Bud_break	0.598813	0.116754
Cel	Cel	1	0
Cel	D_Ara	0.595238	0.11953
Cel	D_Xyl	0.761905	0.0280049
Cel	Fru	0.380952	0.351813
Cel	Fuc	-0.238095	0.570156
Cel	Gal	0.714286	0.0465282
Cel	Gal_A	0.738095	0.0365528
Cel	Glu	0.619048	0.101733
Cel	Glu_A	0.666667	0.0709877
Cel	Ino	0.547619	0.160026
Cel	Lev	-0.261905	0.530923
Cel	Mal	0.761905	0.0280049
Cel	Man	0.714286	0.0465282
Cel	Man_pho	0.809524	0.0149027
Cel	Phe	-0.0952381	0.822505
Cel	Raf	0.5	0.207031
Cel	Rha	-0.214286	0.610344
Cel	Rib	0.285714	0.492726
Cel	Sor	0.238095	0.570156
Cel	Suc	0.119048	0.778886
Cel	Tre	0.619048	0.101733
Cel	Xyl	-0.619048	0.101733
D_Ara	Ace	0.595238	0.11953
D_Ara	Ara	0.857143	0.00653002
D_Ara	Bar	0.571429	0.13896
D_Ara	Bud_break	0.455098	0.257192
D_Ara	Cel	0.595238	0.11953
D_Ara	D_Ara	1	0
D_Ara	D_Xyl	0.857143	0.00653002
D_Ara	Fru	0.595238	0.11953
D_Ara	Fuc	0.0238095	0.955374
D_Ara	Gal	0.690476	0.0579903
D_Ara	Gal_A	0.714286	0.0465282
D_Ara	Glu	0.642857	0.0855589
D_Ara	Glu_A	0.738095	0.0365528
D_Ara	Ino	0.428571	0.289403
D_Ara	Lev	-0.452381	0.260405
D_Ara	Mal	0.642857	0.0855589
D_Ara	Man	0.690476	0.0579903
D_Ara	Man_pho	0.642857	0.0855589
D_Ara	Phe	-0.190476	0.651401
D_Ara	Raf	0.285714	0.492726
D_Ara	Rha	-0.238095	0.570156
D_Ara	Rib	0.309524	0.455645
D_Ara	Sor	0.142857	0.735765
D_Ara	Suc	0.261905	0.530923
D_Ara	Tre	0.547619	0.160026
D_Ara	Xyl	-0.190476	0.651401
D_Xyl	Ace	0.785714	0.0208151
D_Xyl	Ara	1	0
D_Xyl	Bar	0.738095	0.0365528
D_Xyl	Bud_break	0.682647	0.0620927
D_Xyl	Cel	0.761905	0.0280049
D_Xyl	D_Ara	0.857143	0.00653002
D_Xyl	D_Xyl	1	0
D_Xyl	Fru	0.761905	0.0280049
D_Xyl	Fuc	-0.0238095	0.955374
D_Xyl	Gal	0.928571	0.000862968
D_Xyl	Gal_A	0.904762	0.00200828
D_Xyl	Glu	0.904762	0.00200828
D_Xyl	Glu_A	0.642857	0.0855589
D_Xyl	Ino	0.666667	0.0709877
D_Xyl	Lev	-0.52381	0.182721
D_Xyl	Mal	0.904762	0.00200828
D_Xyl	Man	0.928571	0.000862968
D_Xyl	Man_pho	0.857143	0.00653002
D_Xyl	Phe	-0.0952381	0.822505
D_Xyl	Raf	0.619048	0.101733
D_Xyl	Rha	-0.452381	0.260405
D_Xyl	Rib	0.428571	0.289403
D_Xyl	Sor	0	1
D_Xyl	Suc	0.428571	0.289403
D_Xyl	Tre	0.809524	0.0149027
D_Xyl	Xyl	-0.166667	0.693239
Fru	Ace	0.690476	0.0579903
Fru	Ara	0.761905	0.0280049
Fru	Bar	0.309524	0.455645
Fru	Bud_break	0.203596	0.628675
Fru	Cel	0.380952	0.351813
Fru	D_Ara	0.595238	0.11953
Fru	D_Xyl	0.761905	0.0280049
Fru	Fru	1	0
Fru	Fuc	-0.238095	0.570156
Fru	Gal	0.595238	0.11953
Fru	Gal_A	0.5	0.207031
Fru	Glu	0.619048	0.101733
Fru	Glu_A	0.214286	0.610344
Fru	Ino	0.261905	0.530923
Fru	Lev	-0.238095	0.570156
Fru	Mal	0.595238	0.11953
Fru	Man	0.595238	0.11953
Fru	Man_pho	0.380952	0.351813
Fru	Phe	0.47619	0.232936
Fru	Raf	0.309524	0.455645
Fru	Rha	-0.166667	0.693239
Fru	Rib	0.333333	0.419753
Fru	Sor	-0.214286	0.610344
Fru	Suc	0.190476	0.651401
Fru	Tre	0.428571	0.289403
Fru	Xyl	0.0714286	0.866526
Fuc	Ace	-0.47619	0.232936
Fuc	Ara	-0.0238095	0.955374
Fuc	Bar	-0.190476	0.651401
Fuc	Bud_break	0.38324	0.348684
Fuc	Cel	-0.238095	0.570156
Fuc	D_Ara	0.0238095	0.955374
Fuc	D_Xyl	-0.0238095	0.955374
Fuc	Fru	-0.238095	0.570156
Fuc	Fuc	1	0
Fuc	Gal	0.214286	0.610344
Fuc	Gal_A	0.309524	0.455645
Fuc	Glu	0.166667	0.693239
Fuc	Glu_A	-0.190476	0.651401
Fuc	Ino	0.547619	0.160026
Fuc	Lev	-0.738095	0.0365528
Fuc	Mal	-0.047619	0.910849
Fuc	Man	0.214286	0.610344
Fuc	Man_pho	0.238095	0.570156
Fuc	Phe	-0.714286	0.0465282
Fuc	Raf	0.52381	0.182721
Fuc	Rha	-0.642857	0.0855589
Fuc	Rib	0.571429	0.13896
Fuc	Sor	-0.52381	0.182721
Fuc	Suc	0.761905	0.0280049
Fuc	Tre	0.142857	0.735765
Fuc	Xyl	0.642857	0.0855589
Gal	Ace	0.619048	0.101733
Gal	Ara	0.928571	0.000862968
Gal	Bar	0.761905	0.0280049
Gal	Bud_break	0.826362	0.0114428
Gal	Cel	0.714286	0.0465282
Gal	D_Ara	0.690476	0.0579903
Gal	D_Xyl	0.928571	0.000862968
Gal	Fru	0.595238	0.11953
Gal	Fuc	0.214286	0.610344
Gal	Gal	1	0
Gal	Gal_A	0.97619	3.3144e-05
Gal	Glu	0.97619	3.3144e-05
Gal	Glu_A	0.571429	0.13896
Gal	Ino	0.833333	0.0101755
Gal	Lev	-0.690476	0.0579903
Gal	Mal	0.928571	0.000862968
Gal	Man	1	0
Gal	Man_pho	0.952381	0.0002604
Gal	Phe	-0.309524	0.455645
Gal	Raf	0.833333	0.0101755
Gal	Rha	-0.642857	0.0855589
Gal	Rib	0.5	0.207031
Gal	Sor	-0.0714286	0.866526
Gal	Suc	0.619048	0.101733
Gal	Tre	0.904762	0.00200828
Gal	Xyl	0	1
Gal_A	Ace	0.595238	0.11953
Gal_A	Ara	0.904762	0.00200828
Gal_A	Bar	0.714286	0.0465282
Gal_A	Bud_break	0.886243	0.00337334
Gal_A	Cel	0.738095	0.0365528
Gal_A	D_Ara	0.714286	0.0465282
Gal_A	D_Xyl	0.904762	0.00200828
Gal_A	Fru	0.5	0.207031
Gal_A	Fuc	0.309524	0.455645
Gal_A	Gal	0.97619	3.3144e-05
Gal_A	Gal_A	1	0
Gal_A	Glu	0.928571	0.000862968
Gal_A	Glu_A	0.547619	0.160026
Gal_A	Ino	0.904762	0.00200828
Gal_A	Lev	-0.738095	0.0365528
Gal_A	Mal	0.880952	0.00385032
Gal_A	Man	0.97619	3.3144e-05
Gal_A	Man_pho	0.97619	3.3144e-05
Gal_A	Phe	-0.428571	0.289403
Gal_A	Raf	0.857143	0.00653002
Gal_A	Rha	-0.714286	0.0465282
Gal_A	Rib	0.595238	0.11953
Gal_A	Sor	-0.142857	0.735765
Gal_A	Suc	0.690476	0.0579903
Gal_A	Tre	0.880952	0.00385032
Gal_A	Xyl	-0.047619	0.910849
Glu	Ace	0.595238	0.11953
Glu	Ara	0.904762	0.00200828
Glu	Bar	0.785714	0.0208151
Glu	Bud_break	0.826362	0.0114428
Glu	Cel	0.619048	0.101733
Glu	D_Ara	0.642857	0.0855589
Glu	D_Xyl	0.904762	0.00200828
Glu	Fru	0.619048	0.101733
Glu	Fuc	0.166667	0.693239
Glu	Gal	0.97619	3.3144e-05
Glu	Gal_A	0.928571	0.000862968
Glu	Glu	1	0
Glu	Glu_A	0.547619	0.160026
Glu	Ino	0.785714	0.0208151
Glu	Lev	-0.595238	0.11953
Glu	Mal	0.952381	0.0002604
Glu	Man	0.97619	3.3144e-05
Glu	Man_pho	0.904762	0.00200828
Glu	Phe	-0.285714	0.492726
Glu	Raf	0.785714	0.0208151
Glu	Rha	-0.619048	0.101733
Glu	Rib	0.380952	0.351813
Glu	Sor	-0.047619	0.910849
Glu	Suc	0.595238	0.11953
Glu	Tre	0.952381	0.0002604
Glu	Xyl	0.0238095	0.955374
Glu_A	Ace	0.52381	0.182721
Glu_A	Ara	0.642857	0.0855589
Glu_A	Bar	0.857143	0.00653002
Glu_A	Bud_break	0.395217	0.332517
Glu_A	Cel	0.666667	0.0709877
Glu_A	D_Ara	0.738095	0.0365528
Glu_A	D_Xyl	0.642857	0.0855589
Glu_A	Fru	0.214286	0.610344
Glu_A	Fuc	-0.190476	0.651401
Glu_A	Gal	0.571429	0.13896
Glu_A	Gal_A	0.547619	0.160026
Glu_A	Glu	0.547619	0.160026
Glu_A	Glu_A	1	0
Glu_A	Ino	0.214286	0.610344
Glu_A	Lev	-0.142857	0.735765
Glu_A	Mal	0.666667	0.0709877
Glu_A	Man	0.571429	0.13896
Glu_A	Man_pho	0.619048	0.101733
Glu_A	Phe	-0.309524	0.455645
Glu_A	Raf	0.119048	0.778886
Glu_A	Rha	0.0952381	0.822505
Glu_A	Rib	-0.214286	0.610344
Glu_A	Sor	0.714286	0.0465282
Glu_A	Suc	-0.119048	0.778886
Glu_A	Tre	0.571429	0.13896
Glu_A	Xyl	-0.47619	0.232936
Ino	Ace	0.357143	0.385121
Ino	Ara	0.666667	0.0709877
Ino	Bar	0.47619	0.232936
Ino	Bud_break	0.934148	0.000679106
Ino	Cel	0.547619	0.160026
Ino	D_Ara	0.428571	0.289403
Ino	D_Xyl	0.666667	0.0709877
Ino	Fru	0.261905	0.530923
Ino	Fuc	0.547619	0.160026
Ino	Gal	0.833333	0.0101755
Ino	Gal_A	0.904762	0.00200828
Ino	Glu	0.785714	0.0208151
Ino	Glu_A	0.214286	0.610344
Ino	Ino	1	0
Ino	Lev	-0.785714	0.0208151
Ino	Mal	0.690476	0.0579903
Ino	Man	0.833333	0.0101755
Ino	Man_pho	0.880952	0.00385032
Ino	Phe	-0.571429	0.13896
Ino	Raf	0.952381	0.0002604
Ino	Rha	-0.904762	0.00200828
Ino	Rib	0.738095	0.0365528
Ino	Sor	-0.428571	0.289403
Ino	Suc	0.880952	0.00385032
Ino	Tre	0.785714	0.0208151
Ino	Xyl	0.0952381	0.822505
Lev	Ace	0	1
Lev	Ara	-0.52381	0.182721
Lev	Bar	-0.166667	0.693239
Lev	Bud_break	-0.574861	0.136058
Lev	Cel	-0.261905	0.530923
Lev	D_Ara	-0.452381	0.260405
Lev	D_Xyl	-0.52381	0.182721
Lev	Fru	-0.238095	0.570156
Lev	Fuc	-0.738095	0.0365528
Lev	Gal	-0.690476	0.0579903
Lev	Gal_A	-0.738095	0.0365528
Lev	Glu	-0.595238	0.11953
Lev	Glu_A	-0.142857	0.735765
Lev	Ino	-0.785714	0.0208151
Lev	Lev	1	0
Lev	Mal	-0.380952	0.351813
Lev	Man	-0.690476	0.0579903
Lev	Man_pho	-0.642857	0.0855589
Lev	Phe	0.5	0.207031
Lev	Raf	-0.809524	0.0149027
Lev	Rha	0.809524	0.0149027
Lev	Rib	-0.809524	0.0149027
Lev	Sor	0.452381	0.260405
Lev	Suc	-0.857143	0.00653002
Lev	Tre	-0.452381	0.260405
Lev	Xyl	-0.52381	0.182721
Mal	Ace	0.761905	0.0280049
Mal	Ara	0.904762	0.00200828
Mal	Bar	0.904762	0.00200828
Mal	Bud_break	0.80241	0.0165407
Mal	Cel	0.761905	0.0280049
Mal	D_Ara	0.642857	0.0855589
Mal	D_Xyl	0.904762	0.00200828
Mal	Fru	0.595238	0.11953
Mal	Fuc	-0.047619	0.910849
Mal	Gal	0.928571	0.000862968
Mal	Gal_A	0.880952	0.00385032
Mal	Glu	0.952381	0.0002604
Mal	Glu_A	0.666667	0.0709877
Mal	Ino	0.690476	0.0579903
Mal	Lev	-0.380952	0.351813
Mal	Mal	1	0
Mal	Man	0.928571	0.000862968
Mal	Man_pho	0.904762	0.00200828
Mal	Phe	-0.214286	0.610344
Mal	Raf	0.666667	0.0709877
Mal	Rha	-0.428571	0.289403
Mal	Rib	0.214286	0.610344
Mal	Sor	0.142857	0.735765
Mal	Suc	0.380952	0.351813
Mal	Tre	0.952381	0.0002604
Mal	Xyl	-0.261905	0.530923
Man	Ace	0.619048	0.101733
Man	Ara	0.928571	0.000862968
Man	Bar	0.761905	0.0280049
Man	Bud_break	0.826362	0.0114428
Man	Cel	0.714286	0.0465282
Man	D_Ara	0.690476	0.0579903
Man	D_Xyl	0.928571	0.000862968
Man	Fru	0.595238	0.11953
Man	Fuc	0.214286	0.610344
Man	Gal	1	0
Man	Gal_A	0.97619	3.3144e-05
Man	Glu	0.97619	3.3144e-05
Man	Glu_A	0.571429	0.13896
Man	Ino	0.833333	0.0101755
Man	Lev	-0.690476	0.0579903
Man	Mal	0.928571	0.000862968
Man	Man	1	0
Man	Man_pho	0.952381	0.0002604
Man	Phe	-0.309524	0.455645
Man	Raf	0.833333	0.0101755
Man	Rha	-0.642857	0.0855589
Man	Rib	0.5	0.207031
Man	Sor	-0.0714286	0.866526
Man	Suc	0.619048	0.101733
Man	Tre	0.904762	0.00200828
Man	Xyl	0	1
Man_pho	Ace	0.619048	0.101733
Man_pho	Ara	0.857143	0.00653002
Man_pho	Bar	0.809524	0.0149027
Man_pho	Bud_break	0.910196	0.00169086
Man_pho	Cel	0.809524	0.0149027
Man_pho	D_Ara	0.642857	0.0855589
Man_pho	D_Xyl	0.857143	0.00653002
Man_pho	Fru	0.380952	0.351813
Man_pho	Fuc	0.238095	0.570156
Man_pho	Gal	0.952381	0.0002604
Man_pho	Gal_A	0.97619	3.3144e-05
Man_pho	Glu	0.904762	0.00200828
Man_pho	Glu_A	0.619048	0.101733
Man_pho	Ino	0.880952	0.00385032
Man_pho	Lev	-0.642857	0.0855589
Man_pho	Mal	0.904762	0.00200828
Man_pho	Man	0.952381	0.0002604
Man_pho	Man_pho	1	0
Man_pho	Phe	-0.47619	0.232936
Man_pho	Raf	0.833333	0.0101755
Man_pho	Rha	-0.642857	0.0855589
Man_pho	Rib	0.47619	0.232936
Man_pho	Sor	0	1
Man_pho	Suc	0.595238	0.11953
Man_pho	Tre	0.904762	0.00200828
Man_pho	Xyl	-0.190476	0.651401
Phe	Ace	0.261905	0.530923
Phe	Ara	-0.0952381	0.822505
Phe	Bar	-0.309524	0.455645
Phe	Bud_break	-0.634742	0.0908904
Phe	Cel	-0.0952381	0.822505
Phe	D_Ara	-0.190476	0.651401
Phe	D_Xyl	-0.0952381	0.822505
Phe	Fru	0.47619	0.232936
Phe	Fuc	-0.714286	0.0465282
Phe	Gal	-0.309524	0.455645
Phe	Gal_A	-0.428571	0.289403
Phe	Glu	-0.285714	0.492726
Phe	Glu_A	-0.309524	0.455645
Phe	Ino	-0.571429	0.13896
Phe	Lev	0.5	0.207031
Phe	Mal	-0.214286	0.610344
Phe	Man	-0.309524	0.455645
Phe	Man_pho	-0.47619	0.232936
Phe	Phe	1	0
Phe	Raf	-0.428571	0.289403
Phe	Rha	0.52381	0.182721
Phe	Rib	-0.190476	0.651401
Phe	Sor	-0.0238095	0.955374
Phe	Suc	-0.547619	0.160026
Phe	Tre	-0.428571	0.289403
Phe	Xyl	-0.0714286	0.866526
Raf	Ace	0.309524	0.455645
Raf	Ara	0.619048	0.101733
Raf	Bar	0.428571	0.289403
Raf	Bud_break	0.838338	0.00932312
Raf	Cel	0.5	0.207031
Raf	D_Ara	0.285714	0.492726
Raf	D_Xyl	0.619048	0.101733
Raf	Fru	0.309524	0.455645
Raf	Fuc	0.52381	0.182721
Raf	Gal	0.833333	0.0101755
Raf	Gal_A	0.857143	0.00653002
Raf	Glu	0.785714	0.0208151
Raf	Glu_A	0.119048	0.778886
Raf	Ino	0.952381	0.0002604
Raf	Lev	-0.809524	0.0149027
Raf	Mal	0.666667	0.0709877
Raf	Man	0.833333	0.0101755
Raf	Man_pho	0.833333	0.0101755
Raf	Phe	-0.428571	0.289403
Raf	Raf	1	0
Raf	Rha	-0.880952	0.00385032
Raf	Rib	0.738095	0.0365528
Raf	Sor	-0.452381	0.260405
Raf	Suc	0.857143	0.00653002
Raf	Tre	0.738095	0.0365528
Raf	Xyl	0.238095	0.570156
Rha	Ace	-0.047619	0.910849
Rha	Ara	-0.452381	0.260405
Rha	Bar	-0.166667	0.693239
Rha	Bud_break	-0.778457	0.0228673
Rha	Cel	-0.214286	0.610344
Rha	D_Ara	-0.238095	0.570156
Rha	D_Xyl	-0.452381	0.260405
Rha	Fru	-0.166667	0.693239
Rha	Fuc	-0.642857	0.0855589
Rha	Gal	-0.642857	0.0855589
Rha	Gal_A	-0.714286	0.0465282
Rha	Glu	-0.619048	0.101733
Rha	Glu_A	0.0952381	0.822505
Rha	Ino	-0.904762	0.00200828
Rha	Lev	0.809524	0.0149027
Rha	Mal	-0.428571	0.289403
Rha	Man	-0.642857	0.0855589
Rha	Man_pho	-0.642857	0.0855589
Rha	Phe	0.52381	0.182721
Rha	Raf	-0.880952	0.00385032
Rha	Rha	1	0
Rha	Rib	-0.785714	0.0208151
Rha	Sor	0.642857	0.0855589
Rha	Suc	-0.97619	3.3144e-05
Rha	Tre	-0.595238	0.11953
Rha	Xyl	-0.380952	0.351813
Rib	Ace	0.166667	0.693239
Rib	Ara	0.428571	0.289403
Rib	Bar	-0.119048	0.778886
Rib	Bud_break	0.467074	0.24327
Rib	Cel	0.285714	0.492726
Rib	D_Ara	0.309524	0.455645
Rib	D_Xyl	0.428571	0.289403
Rib	Fru	0.333333	0.419753
Rib	Fuc	0.571429	0.13896
Rib	Gal	0.5	0.207031
Rib	Gal_A	0.595238	0.11953
Rib	Glu	0.380952	0.351813
Rib	Glu_A	-0.214286	0.610344
Rib	Ino	0.738095	0.0365528
Rib	Lev	-0.809524	0.0149027
Rib	Mal	0.214286	0.610344
Rib	Man	0.5	0.207031
Rib	Man_pho	0.47619	0.232936
Rib	Phe	-0.190476	0.651401
Rib	Raf	0.738095	0.0365528
Rib	Rha	-0.785714	0.0208151
Rib	Rib	1	0
Rib	Sor	-0.785714	0.0208151
Rib	Suc	0.809524	0.0149027
Rib	Tre	0.238095	0.570156
Rib	Xyl	0.357143	0.385121
Sor	Ace	0.142857	0.735765
Sor	Ara	0	1
Sor	Bar	0.52381	0.182721
Sor	Bud_break	-0.179644	0.670344
Sor	Cel	0.238095	0.570156
Sor	D_Ara	0.142857	0.735765
Sor	D_Xyl	0	1
Sor	Fru	-0.214286	0.610344
Sor	Fuc	-0.52381	0.182721
Sor	Gal	-0.0714286	0.866526
Sor	Gal_A	-0.142857	0.735765
Sor	Glu	-0.047619	0.910849
Sor	Glu_A	0.714286	0.0465282
Sor	Ino	-0.428571	0.289403
Sor	Lev	0.452381	0.260405
Sor	Mal	0.142857	0.735765
Sor	Man	-0.0714286	0.866526
Sor	Man_pho	0	1
Sor	Phe	-0.0238095	0.955374
Sor	Raf	-0.452381	0.260405
Sor	Rha	0.642857	0.0855589
Sor	Rib	-0.785714	0.0208151
Sor	Sor	1	0
Sor	Suc	-0.690476	0.0579903
Sor	Tre	0.047619	0.910849
Sor	Xyl	-0.547619	0.160026
Suc	Ace	-0.0238095	0.955374
Suc	Ara	0.428571	0.289403
Suc	Bar	0.0952381	0.822505
Suc	Bud_break	0.730552	0.0395556
Suc	Cel	0.119048	0.778886
Suc	D_Ara	0.261905	0.530923
Suc	D_Xyl	0.428571	0.289403
Suc	Fru	0.190476	0.651401
Suc	Fuc	0.761905	0.0280049
Suc	Gal	0.619048	0.101733
Suc	Gal_A	0.690476	0.0579903
Suc	Glu	0.595238	0.11953
Suc	Glu_A	-0.119048	0.778886
Suc	Ino	0.880952	0.00385032
Suc	Lev	-0.857143	0.00653002
Suc	Mal	0.380952	0.351813
Suc	Man	0.619048	0.101733
Suc	Man_pho	0.595238	0.11953
Suc	Phe	-0.547619	0.160026
Suc	Raf	0.857143	0.00653002
Suc	Rha	-0.97619	3.3144e-05
Suc	Rib	0.809524	0.0149027
Suc	Sor	-0.690476	0.0579903
Suc	Suc	1	0
Suc	Tre	0.547619	0.160026
Suc	Xyl	0.5	0.207031
Tre	Ace	0.571429	0.13896
Tre	Ara	0.809524	0.0149027
Tre	Bar	0.857143	0.00653002
Tre	Bud_break	0.910196	0.00169086
Tre	Cel	0.619048	0.101733
Tre	D_Ara	0.547619	0.160026
Tre	D_Xyl	0.809524	0.0149027
Tre	Fru	0.428571	0.289403
Tre	Fuc	0.142857	0.735765
Tre	Gal	0.904762	0.00200828
Tre	Gal_A	0.880952	0.00385032
Tre	Glu	0.952381	0.0002604
Tre	Glu_A	0.571429	0.13896
Tre	Ino	0.785714	0.0208151
Tre	Lev	-0.452381	0.260405
Tre	Mal	0.952381	0.0002604
Tre	Man	0.904762	0.00200828
Tre	Man_pho	0.904762	0.00200828
Tre	Phe	-0.428571	0.289403
Tre	Raf	0.738095	0.0365528
Tre	Rha	-0.595238	0.11953
Tre	Rib	0.238095	0.570156
Tre	Sor	0.047619	0.910849
Tre	Suc	0.547619	0.160026
Tre	Tre	1	0
Tre	Xyl	-0.142857	0.735765
Xyl	Ace	-0.619048	0.101733
Xyl	Ara	-0.166667	0.693239
Xyl	Bar	-0.47619	0.232936
Xyl	Bud_break	-0.131739	0.755833
Xyl	Cel	-0.619048	0.101733
Xyl	D_Ara	-0.190476	0.651401
Xyl	D_Xyl	-0.166667	0.693239
Xyl	Fru	0.0714286	0.866526
Xyl	Fuc	0.642857	0.0855589
Xyl	Gal	0	1
Xyl	Gal_A	-0.047619	0.910849
Xyl	Glu	0.0238095	0.955374
Xyl	Glu_A	-0.47619	0.232936
Xyl	Ino	0.0952381	0.822505
Xyl	Lev	-0.52381	0.182721
Xyl	Mal	-0.261905	0.530923
Xyl	Man	0	1
Xyl	Man_pho	-0.190476	0.651401
Xyl	Phe	-0.0714286	0.866526
Xyl	Raf	0.238095	0.570156
Xyl	Rha	-0.380952	0.351813
Xyl	Rib	0.357143	0.385121
Xyl	Sor	-0.547619	0.160026
Xyl	Suc	0.5	0.207031
Xyl	Tre	-0.142857	0.735765
Xyl	Xyl	1	0
